# Supplementary material for: 1-Benzyl-2-(1H-indol-3-yl)-5-oxo­pyrrolidine-2-carbonitrile
Source: Acta Crystallogr Sect E Struct Rep Online. 2008 Jan 4;64(Pt 2):o368. doi: 10.1107/S1600536807067670 (PMC2960201; doi:10.1107/S1600536807067670)
Supplement: Supplementary file 2 [file e-64-0o368-Isup2.hkl]

# 
# h,k,l, Fc-squared, Fo-squared, sigma(Fo-squared) and status flag 
# 
data_I
_shelx_title ' GS-63 in P-1' 
_shelx_refln_list_code          4 
_shelx_F_calc_maximum       83.32 
_exptl_crystal_F_000       332.00 
_reflns_d_resolution_high  0.7115 
 
loop_ 
 _symmetry_equiv_pos_as_xyz 
 'x, y, z' 
 '-x, -y, -z' 
 
_cell_length_a     7.5781 
_cell_length_b     9.4521 
_cell_length_c    12.4090 
_cell_angle_alpha  78.020 
_cell_angle_beta   83.050 
_cell_angle_gamma  69.680 
 
_shelx_F_squared_multiplier     1.000 
 
loop_ 
 _refln_index_h 
 _refln_index_k 
 _refln_index_l 
 _refln_F_squared_calc 
 _refln_F_squared_meas 
 _refln_F_squared_sigma 
 _refln_observed_status 
   1   0   0        0.14        0.82      0.17 o 
   2   0   0     5433.93     5141.20     34.74 o 
   3   0   0      199.76      203.05      2.68 o 
   4   0   0      690.46      727.30      5.90 o 
   5   0   0        2.39        2.13      0.43 o 
   6   0   0       32.07       28.55      0.82 o 
   7   0   0       12.29       11.68      0.97 o 
   8   0   0        3.21        4.31      0.66 o 
   9   0   0        3.96        4.65      0.79 o 
  -9   1   0        0.14        0.19      0.71 o 
  -8   1   0        0.85        1.35      0.66 o 
  -7   1   0       11.24       12.87      0.71 o 
  -6   1   0      103.43      101.17      2.10 o 
  -5   1   0      154.86      148.61      5.37 o 
  -4   1   0       84.25       82.19      1.72 o 
  -3   1   0     1509.21     1549.85     17.94 o 
  -2   1   0       83.14       82.52      2.00 o 
  -1   1   0      848.96      807.63     10.57 o 
   0   1   0      394.86      356.32      1.76 o 
   1   1   0      351.51      347.71      1.98 o 
   2   1   0      209.93      230.92      5.10 o 
   3   1   0      423.14      456.17      9.93 o 
   4   1   0       47.97       54.15      1.18 o 
   5   1   0       13.90       12.85      0.52 o 
   6   1   0       56.83       59.99      1.27 o 
   7   1   0        2.67        3.52      0.62 o 
   8   1   0        2.03        2.21      1.34 o 
   9   1   0        7.10        7.29      0.82 o 
  10   1   0        0.37        0.79      1.82 o 
  -9   2   0        7.95       10.32      1.70 o 
  -8   2   0        6.38        5.88      1.61 o 
  -7   2   0        7.52        6.88      0.69 o 
  -6   2   0       22.60       21.97      0.77 o 
  -5   2   0       32.41       28.22      0.77 o 
  -4   2   0      243.60      260.08      5.89 o 
  -3   2   0       11.30       14.17      0.49 o 
  -2   2   0       84.03       79.82      2.28 o 
  -1   2   0     1041.92     1105.52     20.37 o 
   0   2   0     6367.24     5413.17     66.61 o 
   1   2   0        0.97        0.36      0.21 o 
   2   2   0        0.21        0.46      0.26 o 
   3   2   0        0.73        1.04      0.26 o 
   4   2   0        3.06        5.71      0.46 o 
   5   2   0       37.95       30.61      0.69 o 
   6   2   0      536.69      530.90      8.08 o 
   7   2   0       11.80       11.90      0.66 o 
   8   2   0        4.77        4.93      0.97 o 
   9   2   0       10.87       12.25      0.86 o 
  10   2   0        6.42        6.64      1.37 o 
  -8   3   0        0.67        1.37      0.69 o 
  -7   3   0        0.04        0.46      0.60 o 
  -6   3   0        3.58        4.17      0.58 o 
  -5   3   0      174.01      160.24      3.35 o 
  -4   3   0        7.10        8.68      1.12 o 
  -3   3   0      192.86      204.89      3.48 o 
  -2   3   0      283.17      325.63      3.74 o 
  -1   3   0        3.26        2.31      0.27 o 
   0   3   0      257.08      276.14      3.25 o 
   1   3   0     1928.52     1946.28     25.53 o 
   2   3   0      451.73      460.00      3.65 o 
   3   3   0      131.02      139.94      5.95 o 
   4   3   0      299.62      329.45      6.16 o 
   5   3   0        2.74        2.97      0.41 o 
   6   3   0       11.74        8.82      0.60 o 
   7   3   0        0.61        0.33      0.52 o 
   8   3   0        5.99        6.86      0.91 o 
   9   3   0       31.74       37.00      1.14 o 
  10   3   0        0.87        0.91      0.82 o 
  -8   4   0        4.60        5.33      0.88 o 
  -7   4   0        0.02        0.69      0.62 o 
  -6   4   0        0.00        0.52      0.58 o 
  -5   4   0       66.29       64.57      2.37 o 
  -4   4   0       14.84       15.72      1.06 o 
  -3   4   0      218.94      217.10      3.86 o 
  -2   4   0       74.07       79.86      1.65 o 
  -1   4   0      764.93      802.74     11.08 o 
   0   4   0      174.90      177.38      2.62 o 
   1   4   0     1041.49     1136.48     10.60 o 
   2   4   0      177.40      172.39      2.60 o 
   3   4   0        0.05        0.98      0.36 o 
   4   4   0        1.85        2.72      0.36 o 
   5   4   0       22.50       19.49      0.60 o 
   6   4   0       83.47       84.91      3.52 o 
   7   4   0       44.08       42.16      2.09 o 
   8   4   0        6.68        7.80      0.66 o 
   9   4   0        0.51        0.38      0.66 o 
  10   4   0        0.70       -0.53      0.75 o 
  -7   5   0        1.54       -0.75      0.75 o 
  -6   5   0        0.38        0.81      0.62 o 
  -5   5   0       14.46       15.42      0.97 o 
  -4   5   0       63.79       66.33      1.44 o 
  -3   5   0       97.32       89.83      1.87 o 
  -2   5   0      155.42      137.22      3.07 o 
  -1   5   0        7.82        7.26      0.41 o 
   0   5   0      176.53      189.68      3.37 o 
   1   5   0      305.29      343.56      3.99 o 
   2   5   0      381.15      404.57      6.38 o 
   3   5   0      132.13      139.75      2.77 o 
   4   5   0      102.95      115.38      2.34 o 
   5   5   0        0.08        0.09      0.43 o 
   6   5   0        3.42        4.37      0.54 o 
   7   5   0      104.17       98.85      3.19 o 
   8   5   0        0.21        0.23      1.46 o 
   9   5   0        1.30        1.28      0.66 o 
  10   5   0        1.63        0.67      0.77 o 
  -7   6   0        1.01        1.25      1.40 o 
  -6   6   0        0.03       -0.45      0.91 o 
  -5   6   0       24.63       22.06      1.55 o 
  -4   6   0       45.68       47.19      1.05 o 
  -3   6   0        4.49        4.75      0.70 o 
  -2   6   0       61.73       59.01      2.64 o 
  -1   6   0      668.85      651.53      6.70 o 
   0   6   0        0.44        0.54      0.46 o 
   1   6   0       19.48       19.28      0.56 o 
   2   6   0        1.84        3.71      0.39 o 
   3   6   0       24.24       24.78      1.28 o 
   4   6   0       40.41       42.29      0.94 o 
   5   6   0       20.15       19.05      0.69 o 
   6   6   0       42.35       43.67      0.94 o 
   7   6   0        0.81        0.73      0.52 o 
   8   6   0        4.15        3.35      0.94 o 
   9   6   0        0.88        1.99      1.18 o 
  10   6   0        0.21        0.30      1.46 o 
  -6   7   0        0.65        0.37      0.79 o 
  -5   7   0        5.75        6.19      0.75 o 
  -4   7   0       49.17       49.82      1.67 o 
  -3   7   0        9.95        8.93      1.18 o 
  -2   7   0       39.54       43.42      1.18 o 
  -1   7   0       10.86        7.70      0.56 o 
   0   7   0        2.78        4.03      1.09 o 
   1   7   0       31.74       31.52      0.73 o 
   2   7   0       32.14       32.13      0.73 o 
   3   7   0       48.62       48.19      1.18 o 
   4   7   0       62.66       53.94      1.14 o 
   5   7   0       72.89       70.05      1.44 o 
   6   7   0        0.90        0.64      0.52 o 
   7   7   0       12.00       10.90      0.69 o 
   8   7   0        0.00        0.85      0.62 o 
   9   7   0        3.27        0.61      0.77 o 
  10   7   0        0.70        1.75      0.88 o 
  -5   8   0        8.16        9.31      1.15 o 
  -4   8   0       16.56       17.40      2.19 o 
  -3   8   0        5.69        5.43      1.24 o 
  -2   8   0        0.04        0.61      0.49 o 
  -1   8   0      149.44      138.51      2.96 o 
   0   8   0       21.99       17.37      0.69 o 
   1   8   0        1.15        1.15      0.47 o 
   2   8   0      130.68      133.98      3.03 o 
   3   8   0      144.75      131.15      3.64 o 
   4   8   0       36.47       33.70      1.76 o 
   5   8   0       15.34       17.91      0.73 o 
   6   8   0        0.01        0.54      0.54 o 
   7   8   0       12.83        9.96      1.34 o 
   8   8   0        0.03        0.14      0.66 o 
   9   8   0        1.69        1.37      0.73 o 
  10   8   0        0.12       -0.07      0.79 o 
  -4   9   0        6.44        6.11      0.88 o 
  -3   9   0        6.62        7.17      0.88 o 
  -2   9   0        0.00        0.14      0.58 o 
  -1   9   0        1.90        2.03      0.79 o 
   0   9   0       10.49        6.99      0.67 o 
   1   9   0       35.58       38.37      0.94 o 
   2   9   0       29.15       24.00      1.64 o 
   3   9   0        4.90        5.19      0.58 o 
   4   9   0       52.18       51.72      1.58 o 
   5   9   0        1.40        2.43      0.54 o 
   6   9   0       31.46       27.11      0.92 o 
   7   9   0        1.88        3.04      0.64 o 
   8   9   0        2.52        1.92      0.71 o 
   9   9   0        1.59        1.46      0.84 o 
  -3  10   0        5.01        4.87      0.86 o 
  -2  10   0       29.87       28.06      1.09 o 
  -1  10   0        0.03       -0.58      0.58 o 
   0  10   0        0.55        1.01      0.62 o 
   1  10   0        5.43        8.57      1.21 o 
   2  10   0       90.99       99.58      2.08 o 
   3  10   0       64.32       51.48      1.64 o 
   4  10   0        7.66        7.64      0.71 o 
   5  10   0        1.20        1.35      0.62 o 
   6  10   0       11.90       10.10      0.91 o 
   7  10   0        0.14        0.31      0.66 o 
   8  10   0        3.04        2.93      2.09 o 
   9  10   0        2.10        2.83      1.85 o 
  -2  11   0        0.68       -0.43      0.79 o 
  -1  11   0       22.24       24.56      1.05 o 
   0  11   0        0.74        1.26      0.71 o 
   1  11   0        0.06        0.06      0.91 o 
   2  11   0        6.13        3.81      0.77 o 
   3  11   0        2.01        0.72      0.64 o 
   4  11   0        0.24        0.58      0.88 o 
   5  11   0        0.33        1.12      0.64 o 
   6  11   0        1.35        1.94      0.66 o 
   7  11   0        3.16        3.28      1.15 o 
   8  11   0        2.80        3.93      0.88 o 
   0  12   0        9.67        9.88      0.94 o 
   1  12   0        4.75        5.41      0.84 o 
   2  12   0        8.42        9.39      1.12 o 
   3  12   0        3.24        2.24      0.75 o 
   4  12   0       12.99       15.46      1.21 o 
   5  12   0        1.96        2.52      0.73 o 
   6  12   0        0.42        1.34      0.75 o 
   7  12   0        6.96        6.38      0.97 o 
  -6 -12   1       10.35       13.76      1.03 o 
  -5 -12   1        0.97        1.21      0.77 o 
  -4 -12   1        0.56       -0.03      0.77 o 
  -3 -12   1       16.13       17.29      2.43 o 
  -2 -12   1        7.91        8.24      1.73 o 
  -1 -12   1        6.65        7.11      0.90 o 
   0 -12   1       15.20       17.82      1.82 o 
  -8 -11   1       11.84       15.30      1.28 o 
  -7 -11   1        1.97        2.60      1.49 o 
  -6 -11   1       15.35       18.33      0.92 o 
  -5 -11   1        0.49       -0.03      0.69 o 
  -4 -11   1        0.40        0.85      0.82 o 
  -3 -11   1       10.33       11.34      0.82 o 
  -2 -11   1       16.61       13.33      0.86 o 
  -1 -11   1        3.75        3.26      0.73 o 
   0 -11   1       10.88       11.96      0.88 o 
   1 -11   1        6.19        6.57      0.82 o 
   2 -11   1       23.01       28.46      1.25 o 
  -8 -10   1       10.89       11.43      0.94 o 
  -7 -10   1        1.43       -0.28      0.79 o 
  -6 -10   1        2.83        1.82      0.97 o 
  -5 -10   1        0.79        0.76      0.60 o 
  -4 -10   1       12.42       11.85      0.77 o 
  -3 -10   1       15.11       15.09      1.52 o 
  -2 -10   1        1.17        1.52      0.82 o 
  -1 -10   1       49.58       50.87      2.16 o 
   0 -10   1        9.14        9.77      0.71 o 
   1 -10   1        0.57        0.61      0.64 o 
   2 -10   1        3.51        3.69      0.73 o 
   3 -10   1        1.51        0.03      0.79 o 
  -9  -9   1        1.41        1.85      0.82 o 
  -8  -9   1        0.53        1.21      0.71 o 
  -7  -9   1        7.49        6.30      0.77 o 
  -6  -9   1        4.11        3.16      0.66 o 
  -5  -9   1       37.47       31.85      0.94 o 
  -4  -9   1       17.53       15.40      0.77 o 
  -3  -9   1       17.34       15.55      0.73 o 
  -2  -9   1       34.49       29.93      1.70 o 
  -1  -9   1        4.14        1.93      0.67 o 
   0  -9   1        0.61        1.09      0.52 o 
   1  -9   1       14.75       15.91      0.85 o 
   2  -9   1        1.36        1.60      0.62 o 
   3  -9   1        2.91        4.15      0.71 o 
   4  -9   1       10.67       10.45      0.97 o 
  -9  -8   1        1.90        2.68      0.79 o 
  -8  -8   1       28.44       31.60      1.09 o 
  -7  -8   1        0.26        1.00      0.60 o 
  -6  -8   1        0.13       -0.30      0.56 o 
  -5  -8   1       49.81       42.04      0.97 o 
  -4  -8   1        0.94        0.94      0.52 o 
  -3  -8   1      115.65      111.79      4.40 o 
  -2  -8   1       32.06       30.59      1.21 o 
  -1  -8   1       62.23       51.31      1.16 o 
   0  -8   1        8.44        7.52      0.61 o 
   1  -8   1        9.82        7.10      0.58 o 
   2  -8   1        1.18        1.88      0.58 o 
   3  -8   1        0.24        2.72      0.73 o 
   4  -8   1        0.38       -0.51      0.66 o 
   5  -8   1        0.08        0.39      0.77 o 
 -10  -7   1        0.04        1.40      0.77 o 
  -9  -7   1        1.79        3.33      0.73 o 
  -8  -7   1        1.05        0.68      0.62 o 
  -7  -7   1        6.50        6.30      0.85 o 
  -6  -7   1       48.88       47.08      1.73 o 
  -5  -7   1        1.73        0.49      0.56 o 
  -4  -7   1       21.75       18.98      0.69 o 
  -3  -7   1       49.50       46.67      1.03 o 
  -2  -7   1        0.32        0.03      0.47 o 
  -1  -7   1       16.16       12.14      0.60 o 
   0  -7   1       35.28       35.99      0.82 o 
   1  -7   1      127.52      107.25      2.27 o 
   2  -7   1       69.31       64.69      1.35 o 
   3  -7   1        0.58        0.10      0.51 o 
   4  -7   1       21.63       25.12      1.31 o 
   5  -7   1       14.44       13.39      0.86 o 
   6  -7   1        0.15        0.07      0.79 o 
 -10  -6   1        1.76        2.65      1.00 o 
  -9  -6   1        2.45        3.70      0.71 o 
  -8  -6   1       18.01       16.11      0.88 o 
  -7  -6   1       14.52       13.19      0.73 o 
  -6  -6   1       75.25       74.17      1.48 o 
  -5  -6   1        6.29        5.88      1.28 o 
  -4  -6   1       27.92       29.45      0.71 o 
  -3  -6   1       99.41      100.73      2.18 o 
  -2  -6   1      292.59      316.55      4.42 o 
  -1  -6   1       43.72       49.02      1.03 o 
   0  -6   1        7.26        7.21      0.45 o 
   1  -6   1        1.05        1.15      0.43 o 
   2  -6   1       16.58       14.86      0.64 o 
   3  -6   1       10.52       11.07      0.62 o 
   4  -6   1       12.73       12.87      0.71 o 
   5  -6   1        1.73        2.93      1.15 o 
   6  -6   1        1.41        1.72      0.79 o 
   7  -6   1        3.45        4.45      0.88 o 
 -10  -5   1        3.06        2.58      0.84 o 
  -9  -5   1        0.37       -0.23      0.66 o 
  -8  -5   1       23.78       23.67      0.90 o 
  -7  -5   1       22.34       20.29      0.79 o 
  -6  -5   1       59.25       56.12      1.18 o 
  -5  -5   1       26.75       30.96      2.31 o 
  -4  -5   1       63.34       59.57      1.29 o 
  -3  -5   1       43.37       42.26      0.88 o 
  -2  -5   1        1.04        1.00      0.34 o 
  -1  -5   1      398.20      411.34      4.44 o 
   0  -5   1       18.02       15.50      0.55 o 
   1  -5   1       13.38       17.00      0.52 o 
   2  -5   1       34.41       33.13      1.09 o 
   3  -5   1       30.83       30.73      0.77 o 
   4  -5   1       28.54       26.99      0.82 o 
   5  -5   1        4.88        7.26      0.62 o 
   6  -5   1        1.61        2.19      0.64 o 
   7  -5   1        2.89        4.30      0.79 o 
 -10  -4   1        0.09       -0.14      0.75 o 
  -9  -4   1        1.59        2.74      0.69 o 
  -8  -4   1        0.55       -0.36      0.60 o 
  -7  -4   1        1.89        1.76      0.85 o 
  -6  -4   1       85.83       81.97      1.67 o 
  -5  -4   1      184.54      198.06      3.69 o 
  -4  -4   1        0.00       -0.34      0.34 o 
  -3  -4   1       86.73       94.60      1.87 o 
  -2  -4   1      234.57      256.33      4.55 o 
  -1  -4   1      171.50      197.84      2.79 o 
   0  -4   1      730.83      790.19      6.38 o 
   1  -4   1        8.17        5.54      0.34 o 
   2  -4   1      215.89      220.84      5.04 o 
   3  -4   1       25.74       27.95      0.66 o 
   4  -4   1      157.26      156.76      3.22 o 
   5  -4   1        0.01        0.36      0.52 o 
   6  -4   1        0.02        0.47      0.58 o 
   7  -4   1        1.08        1.49      0.94 o 
   8  -4   1        0.41       -0.01      1.67 o 
 -10  -3   1        0.24        0.30      1.00 o 
  -9  -3   1        1.07        1.61      0.70 o 
  -8  -3   1        4.48        4.57      0.66 o 
  -7  -3   1       37.13       38.12      0.92 o 
  -6  -3   1      109.65      114.14      2.46 o 
  -5  -3   1      363.60      376.67      4.87 o 
  -4  -3   1      559.72      577.49      5.35 o 
  -3  -3   1       47.56       43.77      1.06 o 
  -2  -3   1     1087.56     1099.29      7.80 o 
  -1  -3   1      339.50      349.21      3.13 o 
   0  -3   1      232.37      271.11      2.83 o 
   1  -3   1       28.28       31.89      0.73 o 
   2  -3   1        7.92        7.58      0.46 o 
   3  -3   1        8.37        8.76      0.45 o 
   4  -3   1       80.71       76.97      1.91 o 
   5  -3   1      111.51      103.27      3.04 o 
   6  -3   1        9.11        8.77      0.64 o 
   7  -3   1       23.54       23.17      1.91 o 
   8  -3   1        4.02        6.09      1.09 o 
 -10  -2   1        0.23       -0.19      2.00 o 
  -9  -2   1        8.87        9.71      0.86 o 
  -8  -2   1        1.95        1.49      0.64 o 
  -7  -2   1        9.75        9.10      0.67 o 
  -6  -2   1        1.44        2.03      0.52 o 
  -5  -2   1      281.39      291.82      5.10 o 
  -4  -2   1       30.68       31.80      0.62 o 
  -3  -2   1       65.05       67.23      1.39 o 
  -2  -2   1      420.45      434.34      6.89 o 
  -1  -2   1     1070.43     1164.15     15.03 o 
   0  -2   1      184.20      171.78      7.26 o 
   1  -2   1       71.86       70.66      1.46 o 
   2  -2   1       59.71       67.28      1.42 o 
   3  -2   1      183.92      191.97      5.53 o 
   4  -2   1        1.01        2.10      0.67 o 
   5  -2   1       13.02       14.00      0.62 o 
   6  -2   1       19.30       16.85      1.00 o 
   7  -2   1       13.08       12.86      0.77 o 
   8  -2   1        6.28        5.65      0.77 o 
   9  -2   1        6.93        6.37      0.94 o 
 -10  -1   1        0.31       -0.79      0.79 o 
  -9  -1   1        0.28        0.09      0.94 o 
  -8  -1   1        5.99        5.62      1.00 o 
  -7  -1   1       93.68       87.00      1.82 o 
  -6  -1   1        0.77        0.12      0.73 o 
  -5  -1   1       23.89       27.30      0.64 o 
  -4  -1   1      149.70      156.85      2.77 o 
  -3  -1   1       39.95       38.99      1.06 o 
  -2  -1   1      245.44      234.82      4.31 o 
  -1  -1   1      163.13      166.67      3.83 o 
   0  -1   1      250.60      259.99      3.16 o 
   1  -1   1     4638.45     4141.15     28.02 o 
   2  -1   1     1181.74     1204.55      5.69 o 
   3  -1   1        3.21        4.62      0.34 o 
   4  -1   1      812.38      800.63      6.55 o 
   5  -1   1       50.02       46.73      0.94 o 
   6  -1   1       39.30       40.24      0.92 o 
   7  -1   1        1.40        1.18      0.56 o 
   8  -1   1        8.08        8.14      0.77 o 
   9  -1   1        2.48        2.40      0.75 o 
  -9   0   1        1.41        1.95      1.18 o 
  -8   0   1        0.77        2.03      0.64 o 
  -7   0   1       25.90       22.84      1.21 o 
  -6   0   1       13.02       17.61      0.69 o 
  -5   0   1      157.70      163.01      3.16 o 
  -4   0   1       17.65       17.24      0.64 o 
  -3   0   1     1725.79     1785.46      7.88 o 
  -2   0   1      570.44      610.72      8.99 o 
  -1   0   1      447.62      433.49      7.35 o 
   0   0   1       15.37       15.65      0.88 o 
   1   0   1     3474.81     3180.84     20.42 o 
   2   0   1        9.24       10.98      0.46 o 
   3   0   1      855.36      909.85      5.68 o 
   4   0   1        0.56        0.00      0.34 o 
   5   0   1      358.63      375.54      5.56 o 
   6   0   1       50.68       44.98      1.46 o 
   7   0   1        0.35       -0.61      0.61 o 
   8   0   1        0.48       -0.62      0.62 o 
   9   0   1        0.62        0.84      0.66 o 
  -9   1   1        2.72        5.22      0.81 o 
  -8   1   1       15.39       17.00      0.86 o 
  -7   1   1       12.07        9.74      1.34 o 
  -6   1   1       40.40       38.96      0.90 o 
  -5   1   1        9.09       10.20      0.54 o 
  -4   1   1        0.17        0.86      0.32 o 
  -3   1   1      163.78      208.76      2.94 o 
  -2   1   1       32.18       31.15      0.71 o 
  -1   1   1       83.10       91.79      1.82 o 
   0   1   1        0.18        0.46      0.27 o 
   1   1   1     5590.43     5005.18     27.42 o 
   2   1   1      622.71      624.05      3.59 o 
   3   1   1       10.62       12.18      0.67 o 
   4   1   1       62.47       59.39      1.20 o 
   5   1   1       13.34       14.88      0.52 o 
   6   1   1        1.29        1.92      0.52 o 
   7   1   1      147.94      136.52      2.87 o 
   8   1   1        0.90        0.30      0.60 o 
   9   1   1        0.16       -0.05      0.71 o 
  10   1   1        0.90        2.00      1.06 o 
  -9   2   1       12.28       12.04      2.00 o 
  -8   2   1        9.70       10.09      0.84 o 
  -7   2   1        0.27        0.63      0.73 o 
  -6   2   1      101.13       97.53      2.13 o 
  -5   2   1       51.23       51.87      1.12 o 
  -4   2   1       55.98       59.90      1.22 o 
  -3   2   1      109.40      106.09      2.02 o 
  -2   2   1      154.26      173.20      2.49 o 
  -1   2   1     1033.00     1033.66      4.94 o 
   0   2   1        6.11        4.17      0.26 o 
   1   2   1        1.05        2.40      0.39 o 
   2   2   1       71.15       76.44      1.44 o 
   3   2   1       80.00       94.17      3.61 o 
   4   2   1       29.76       38.09      0.75 o 
   5   2   1        1.55        2.36      0.39 o 
   6   2   1        8.91        7.39      0.76 o 
   7   2   1        4.67        4.61      0.56 o 
   8   2   1        2.59        2.04      0.82 o 
   9   2   1        3.19        3.25      0.71 o 
  10   2   1        0.85       -0.12      0.82 o 
  -8   3   1       19.18       18.87      2.49 o 
  -7   3   1        2.44        1.88      0.64 o 
  -6   3   1       43.67       40.61      1.01 o 
  -5   3   1        0.77        0.33      0.52 o 
  -4   3   1        6.31        5.82      0.47 o 
  -3   3   1       26.94       30.60      0.76 o 
  -2   3   1        2.56        2.71      0.32 o 
  -1   3   1        9.41        7.71      0.30 o 
   0   3   1        6.47        8.53      0.30 o 
   1   3   1        0.63        0.46      0.23 o 
   2   3   1        0.02       -0.09      0.26 o 
   3   3   1       20.48       21.32      0.55 o 
   4   3   1      382.75      385.83      4.27 o 
   5   3   1       61.36       66.79      1.70 o 
   6   3   1      261.38      258.93      4.98 o 
   7   3   1       56.04       51.18      1.09 o 
   8   3   1       11.57       11.96      0.71 o 
   9   3   1        0.80        0.52      0.64 o 
  10   3   1        1.96        0.36      0.77 o 
  -8   4   1        0.05       -0.81      0.81 o 
  -7   4   1        0.09       -0.35      0.66 o 
  -6   4   1       29.86       26.11      1.55 o 
  -5   4   1        5.41        4.87      0.56 o 
  -4   4   1       72.27       71.15      2.91 o 
  -3   4   1       31.07       32.82      0.71 o 
  -2   4   1      161.85      165.77      3.07 o 
  -1   4   1       17.36       16.55      0.43 o 
   0   4   1     1972.91     2070.55     12.39 o 
   1   4   1        0.00        0.43      0.43 o 
   2   4   1      156.36      178.01      3.43 o 
   3   4   1       44.85       46.92      1.34 o 
   4   4   1       11.23       13.49      0.45 o 
   5   4   1        0.06        0.21      0.46 o 
   6   4   1        0.41        0.27      0.49 o 
   7   4   1       34.99       34.09      0.88 o 
   8   4   1        1.94        1.18      0.56 o 
   9   4   1        1.94        1.96      0.66 o 
  10   4   1        1.72        1.73      0.77 o 
  -7   5   1        0.13       -0.06      0.69 o 
  -6   5   1        2.88        3.02      0.62 o 
  -5   5   1       18.56       15.81      1.15 o 
  -4   5   1        0.26        0.36      0.55 o 
  -3   5   1       33.01       33.99      0.82 o 
  -2   5   1        4.80        3.95      0.43 o 
  -1   5   1       58.08       54.63      1.21 o 
   0   5   1      176.64      177.50      2.98 o 
   1   5   1       25.31       27.13      1.21 o 
   2   5   1       25.35       24.75      0.52 o 
   3   5   1      181.04      185.61      4.19 o 
   4   5   1       40.03       40.71      0.79 o 
   5   5   1       88.92       86.96      1.78 o 
   6   5   1       28.17       26.00      1.06 o 
   7   5   1       21.70       23.19      0.79 o 
   8   5   1        0.48        0.25      0.88 o 
   9   5   1        2.10        2.82      1.00 o 
  10   5   1        0.03        0.14      1.67 o 
  -7   6   1        1.46        2.53      1.40 o 
  -6   6   1        1.20        1.79      0.64 o 
  -5   6   1        0.03        0.64      0.58 o 
  -4   6   1       30.89       30.92      1.18 o 
  -3   6   1        1.32        2.03      0.49 o 
  -2   6   1       76.73       70.56      2.43 o 
  -1   6   1        8.54        7.74      1.49 o 
   0   6   1      255.66      267.55      5.83 o 
   1   6   1       12.03       10.81      0.47 o 
   2   6   1        0.01        0.00      0.34 o 
   3   6   1       60.80       62.86      1.37 o 
   4   6   1       40.07       37.39      0.97 o 
   5   6   1       19.41       13.86      0.62 o 
   6   6   1       78.66       74.01      1.57 o 
   7   6   1        0.77        1.21      0.52 o 
   8   6   1        1.19        1.82      0.60 o 
   9   6   1        0.00       -0.68      0.68 o 
  10   6   1        1.22        0.76      1.00 o 
  -6   7   1        0.05       -0.44      0.75 o 
  -5   7   1        0.97        0.80      0.66 o 
  -4   7   1        6.67        7.88      0.75 o 
  -3   7   1        7.54        8.14      0.64 o 
  -2   7   1        8.54        7.12      0.58 o 
  -1   7   1      137.62      123.27      3.86 o 
   0   7   1      164.77      178.38      3.53 o 
   1   7   1       28.12       26.75      1.09 o 
   2   7   1       16.11       13.17      1.37 o 
   3   7   1       30.23       36.46      0.79 o 
   4   7   1       21.96       21.00      0.70 o 
   5   7   1       32.07       32.00      0.84 o 
   6   7   1       64.49       56.83      1.70 o 
   7   7   1       19.26       18.46      0.79 o 
   8   7   1        0.72        0.24      0.64 o 
   9   7   1        4.39        4.28      0.73 o 
  10   7   1        2.16        2.33      0.86 o 
  -5   8   1        5.11        6.70      2.13 o 
  -4   8   1        1.94        0.70      0.64 o 
  -3   8   1       46.52       49.45      2.25 o 
  -2   8   1        1.22        1.27      0.64 o 
  -1   8   1        4.33        4.68      0.60 o 
   0   8   1      158.26      151.20      3.22 o 
   1   8   1        0.00        0.79      0.47 o 
   2   8   1       59.94       51.10      2.00 o 
   3   8   1       16.59       16.05      0.66 o 
   4   8   1      227.86      196.89      3.65 o 
   5   8   1       76.85       71.71      1.54 o 
   6   8   1        1.47        2.26      0.64 o 
   7   8   1        0.85        0.21      0.60 o 
   8   8   1        5.21        5.56      1.28 o 
   9   8   1        1.19        1.56      0.71 o 
  10   8   1        0.16        0.83      0.84 o 
  -4   9   1        2.28        2.97      0.75 o 
  -3   9   1        1.11       -0.09      0.69 o 
  -2   9   1        1.12        1.96      0.94 o 
  -1   9   1       11.24       11.38      0.76 o 
   0   9   1        5.05        3.92      0.60 o 
   1   9   1       18.06       15.80      0.71 o 
   2   9   1       17.01       14.61      0.69 o 
   3   9   1       33.64       37.32      0.90 o 
   4   9   1       25.53       22.29      1.49 o 
   5   9   1       38.21       37.07      1.43 o 
   6   9   1       24.47       24.45      0.90 o 
   7   9   1       30.00       28.76      1.15 o 
   8   9   1        3.57        5.25      0.71 o 
   9   9   1        5.37        7.90      0.90 o 
  -3  10   1        0.10       -0.27      0.77 o 
  -2  10   1        1.99        1.73      0.94 o 
  -1  10   1       13.28       14.80      1.49 o 
   0  10   1       28.79       27.98      0.97 o 
   1  10   1       35.22       33.79      1.37 o 
   2  10   1        1.25        2.58      0.60 o 
   3  10   1       74.00       68.44      1.56 o 
   4  10   1        1.03        2.00      0.76 o 
   5  10   1        3.11        2.99      1.12 o 
   6  10   1        0.02        0.13      1.00 o 
   7  10   1        0.94        0.16      0.66 o 
   8  10   1        0.86        1.99      0.71 o 
   9  10   1        1.49        1.46      0.91 o 
  -2  11   1        5.98        6.68      0.92 o 
  -1  11   1       10.11        9.90      0.88 o 
   0  11   1       19.04       21.01      2.09 o 
   1  11   1        0.45        1.34      1.64 o 
   2  11   1        2.30        1.43      1.12 o 
   3  11   1        6.72        8.41      0.73 o 
   4  11   1        7.11        7.59      0.73 o 
   5  11   1        9.55       12.72      0.84 o 
   6  11   1       14.27       17.62      0.99 o 
   7  11   1        0.00        0.13      1.46 o 
   8  11   1        5.21        7.12      1.58 o 
   0  12   1        2.68        3.85      0.84 o 
   1  12   1        6.13        7.60      1.55 o 
   2  12   1        0.57       -0.22      0.75 o 
   3  12   1       17.15       21.75      1.28 o 
   4  12   1        1.98        3.05      0.73 o 
   5  12   1        0.53        1.06      0.71 o 
   6  12   1        5.50        5.51      0.86 o 
   7  12   1        1.18        0.06      1.21 o 
   3  13   1        3.81        5.90      0.88 o 
   4  13   1       27.01       34.39      1.31 o 
  -6 -12   2        9.26       11.22      1.24 o 
  -5 -12   2        6.57        6.14      0.99 o 
  -4 -12   2        0.96        0.88      1.61 o 
  -3 -12   2        9.82       12.97      0.97 o 
  -2 -12   2        0.97        0.53      0.79 o 
  -1 -12   2        2.17        2.65      0.79 o 
  -7 -11   2        0.02        1.13      1.91 o 
  -6 -11   2        0.56       -0.36      0.73 o 
  -5 -11   2        0.72        0.82      0.69 o 
  -4 -11   2        0.09        0.39      0.64 o 
  -3 -11   2        3.07        6.23      0.79 o 
  -2 -11   2        2.98        2.23      0.82 o 
  -1 -11   2        3.35        3.80      0.73 o 
   0 -11   2       17.19       22.96      1.64 o 
   1 -11   2        9.55        8.92      1.21 o 
  -8 -10   2        0.54        1.06      1.12 o 
  -7 -10   2        0.01        1.21      0.73 o 
  -6 -10   2        0.00       -0.32      1.18 o 
  -5 -10   2        5.51        5.05      0.71 o 
  -4 -10   2        0.84        1.31      0.85 o 
  -3 -10   2        0.51        0.49      0.58 o 
  -2 -10   2        4.89        4.95      1.21 o 
  -1 -10   2        0.45        0.06      0.60 o 
   0 -10   2        0.22       -0.20      0.62 o 
   1 -10   2        1.80        1.43      0.64 o 
   2 -10   2        4.68        5.23      0.73 o 
   3 -10   2        0.27       -0.79      0.79 o 
  -9  -9   2        0.01        0.09      0.81 o 
  -8  -9   2        2.14        2.00      0.77 o 
  -7  -9   2        4.76        6.04      0.88 o 
  -6  -9   2       21.03       20.82      0.86 o 
  -5  -9   2        4.09        4.65      0.69 o 
  -4  -9   2      107.06       97.74      2.15 o 
  -3  -9   2        4.86        5.57      0.64 o 
  -2  -9   2       46.52       47.82      1.07 o 
  -1  -9   2        4.47        5.30      0.60 o 
   0  -9   2        0.25       -0.54      0.54 o 
   1  -9   2        0.38       -0.33      0.76 o 
   2  -9   2        0.45        2.06      0.62 o 
   3  -9   2       10.81        9.50      1.00 o 
   4  -9   2        0.25       -0.88      1.24 o 
  -9  -8   2        0.63        1.14      0.81 o 
  -8  -8   2        0.33        0.18      0.69 o 
  -7  -8   2       16.38       14.78      0.84 o 
  -6  -8   2       42.22       43.19      1.06 o 
  -5  -8   2        8.45        9.23      1.12 o 
  -4  -8   2        0.79        1.15      0.47 o 
  -3  -8   2        3.00        2.17      0.49 o 
  -2  -8   2        3.05        3.07      0.67 o 
  -1  -8   2        6.44        6.18      0.56 o 
   0  -8   2       90.11       83.97      2.70 o 
   1  -8   2        0.79        2.31      0.49 o 
   2  -8   2        9.26        8.56      0.66 o 
   3  -8   2        2.24        3.18      0.97 o 
   4  -8   2       11.13       13.60      0.88 o 
   5  -8   2        4.83        5.84      0.90 o 
  -9  -7   2        2.03        3.93      0.75 o 
  -8  -7   2        2.44        2.92      0.69 o 
  -7  -7   2       11.75       11.16      0.77 o 
  -6  -7   2       31.06       31.00      1.91 o 
  -5  -7   2      177.16      170.63      3.50 o 
  -4  -7   2       26.21       27.91      0.79 o 
  -3  -7   2       31.06       28.85      1.00 o 
  -2  -7   2       68.23       65.70      1.35 o 
  -1  -7   2       46.23       40.26      0.86 o 
   0  -7   2        1.63        1.11      0.49 o 
   1  -7   2       16.91       13.59      0.66 o 
   2  -7   2        2.55        2.84      0.67 o 
   3  -7   2        6.48        7.92      0.66 o 
   4  -7   2        0.06       -0.08      0.62 o 
   5  -7   2        1.31        2.54      0.66 o 
   6  -7   2        0.49       -0.44      0.79 o 
 -10  -6   2        0.01        0.51      0.79 o 
  -9  -6   2        1.44        0.97      0.85 o 
  -8  -6   2        0.47        0.39      1.06 o 
  -7  -6   2       23.13       19.22      0.82 o 
  -6  -6   2       18.53       16.75      1.43 o 
  -5  -6   2       16.12       15.26      0.66 o 
  -4  -6   2       59.64       55.88      2.22 o 
  -3  -6   2       16.40       21.64      1.34 o 
  -2  -6   2       24.25       26.12      1.06 o 
  -1  -6   2        8.66        9.78      0.52 o 
   0  -6   2      419.27      412.24      8.87 o 
   1  -6   2      143.91      140.18      2.94 o 
   2  -6   2        3.20        4.06      1.06 o 
   3  -6   2        7.03        7.93      0.60 o 
   4  -6   2       32.01       33.16      0.94 o 
   5  -6   2        7.17        5.62      0.73 o 
   6  -6   2        0.10       -0.29      0.71 o 
   7  -6   2        0.10        1.64      0.77 o 
 -10  -5   2        0.48        0.88      0.75 o 
  -9  -5   2        0.08       -0.52      0.69 o 
  -8  -5   2        3.89        1.82      0.69 o 
  -7  -5   2        0.98        0.26      0.54 o 
  -6  -5   2       27.37       27.67      0.79 o 
  -5  -5   2        8.81        6.69      0.67 o 
  -4  -5   2       27.29       27.30      0.64 o 
  -3  -5   2      116.01      118.03      2.34 o 
  -2  -5   2       34.42       39.13      0.88 o 
  -1  -5   2       49.82       57.50      1.64 o 
   0  -5   2       32.61       34.53      0.71 o 
   1  -5   2       11.85       12.84      0.52 o 
   2  -5   2      241.14      237.33      4.16 o 
   3  -5   2       32.76       35.10      0.82 o 
   4  -5   2       44.09       43.34      0.94 o 
   5  -5   2        0.02        0.36      0.52 o 
   6  -5   2       11.66       11.00      0.81 o 
   7  -5   2        5.98        7.47      0.86 o 
 -10  -4   2        1.47        2.22      0.82 o 
  -9  -4   2        0.30        0.81      0.66 o 
  -8  -4   2        5.03        4.51      0.71 o 
  -7  -4   2        0.71        0.84      0.54 o 
  -6  -4   2       54.85       48.72      1.05 o 
  -5  -4   2        0.01       -0.12      0.43 o 
  -4  -4   2        4.87        6.34      0.43 o 
  -3  -4   2      133.64      145.83      2.75 o 
  -2  -4   2      268.01      274.75      3.44 o 
  -1  -4   2      425.04      404.15      7.04 o 
   0  -4   2        2.84        3.92      0.34 o 
   1  -4   2      227.50      239.58      3.46 o 
   2  -4   2       62.35       72.38      1.57 o 
   3  -4   2       30.19       28.82      1.03 o 
   4  -4   2       66.78       59.18      1.29 o 
   5  -4   2       19.50       15.87      0.73 o 
   6  -4   2        1.54        0.61      0.60 o 
   7  -4   2        0.31        0.45      0.66 o 
   8  -4   2        0.19        1.21      0.82 o 
 -10  -3   2        6.55        6.34      0.94 o 
  -9  -3   2        2.00        3.00      0.69 o 
  -8  -3   2       17.53       17.42      0.86 o 
  -7  -3   2       31.30       30.07      0.94 o 
  -6  -3   2       37.48       36.11      1.55 o 
  -5  -3   2        6.65        4.79      0.45 o 
  -4  -3   2      710.65      731.34      6.16 o 
  -3  -3   2       40.54       44.58      0.92 o 
  -2  -3   2      561.09      581.22      4.51 o 
  -1  -3   2      124.53      122.80      2.04 o 
   0  -3   2       22.01       18.95      0.41 o 
   1  -3   2       62.05       60.97      1.25 o 
   2  -3   2      316.43      361.09      5.53 o 
   3  -3   2       26.83       23.31      0.76 o 
   4  -3   2       11.40       12.11      0.56 o 
   5  -3   2       17.73       15.44      0.69 o 
   6  -3   2        0.03        0.17      0.49 o 
   7  -3   2        8.51       11.40      1.43 o 
   8  -3   2        6.99        7.88      1.58 o 
 -10  -2   2        0.00        0.29      0.81 o 
  -9  -2   2        0.83        0.31      0.71 o 
  -8  -2   2        1.88        0.67      0.82 o 
  -7  -2   2       69.41       66.32      1.33 o 
  -6  -2   2        0.07        0.36      0.52 o 
  -5  -2   2        9.76        8.47      0.47 o 
  -4  -2   2        5.79        5.62      0.73 o 
  -3  -2   2      208.11      231.26      3.31 o 
  -2  -2   2      851.81      864.38     11.63 o 
  -1  -2   2      410.45      449.94      6.59 o 
   0  -2   2     3065.98     2991.87     31.58 o 
   1  -2   2      357.09      382.67      4.55 o 
   2  -2   2        1.60        1.66      0.26 o 
   3  -2   2      424.05      437.02     14.36 o 
   4  -2   2       77.17       76.58      1.61 o 
   5  -2   2      109.94      111.03      2.31 o 
   6  -2   2        0.77        0.85      0.67 o 
   7  -2   2        5.31        5.34      0.71 o 
   8  -2   2        2.52        2.58      0.71 o 
   9  -2   2        2.96        3.59      0.86 o 
 -10  -1   2        0.18        0.02      0.84 o 
  -9  -1   2        0.43        0.56      1.31 o 
  -8  -1   2        6.76        7.42      0.73 o 
  -7  -1   2        0.30        0.04      0.58 o 
  -6  -1   2       30.54       33.16      0.82 o 
  -5  -1   2        7.68        8.87      0.49 o 
  -4  -1   2       17.00       19.26      0.49 o 
  -3  -1   2      109.54      119.13      2.17 o 
  -2  -1   2        8.03        9.30      0.36 o 
  -1  -1   2     4779.24     4581.03     64.70 o 
   0  -1   2      285.01      279.10      3.55 o 
   1  -1   2     2309.25     2241.30      6.78 o 
   2  -1   2     1127.75     1142.86      5.82 o 
   3  -1   2      184.20      204.60      5.25 o 
   4  -1   2       28.14       27.97      0.62 o 
   5  -1   2       14.87       17.07      1.03 o 
   6  -1   2       53.01       56.64      1.22 o 
   7  -1   2       32.83       33.83      1.06 o 
   8  -1   2        4.31        4.49      1.15 o 
   9  -1   2        0.15        0.62      0.71 o 
  -9   0   2        1.16        0.51      0.73 o 
  -8   0   2        6.70        7.30      0.77 o 
  -7   0   2       49.47       49.81      1.21 o 
  -6   0   2        7.85        5.02      0.56 o 
  -5   0   2        3.06        3.43      0.45 o 
  -4   0   2        2.40        1.67      0.34 o 
  -3   0   2       36.87       42.14      0.92 o 
  -2   0   2      306.01      304.94      2.98 o 
  -1   0   2     6591.51     5841.93     32.74 o 
   0   0   2     2499.20     2345.70     18.16 o 
   1   0   2      523.89      472.13      5.74 o 
   2   0   2     1341.40     1351.69     21.77 o 
   3   0   2      577.75      670.48      5.68 o 
   4   0   2      436.89      467.29      7.74 o 
   5   0   2       73.18       78.37      1.60 o 
   6   0   2       42.13       46.58      0.94 o 
   7   0   2       19.06       20.09      0.77 o 
   8   0   2        0.17       -0.79      0.94 o 
   9   0   2        0.54        2.09      1.61 o 
  -9   1   2        0.21        1.31      0.73 o 
  -8   1   2        0.66        0.88      0.64 o 
  -7   1   2       30.86       30.59      0.94 o 
  -6   1   2       76.04       77.15      2.34 o 
  -5   1   2       78.63       72.58      1.50 o 
  -4   1   2       17.89       15.55      0.47 o 
  -3   1   2      545.56      558.04      7.56 o 
  -2   1   2        8.52        7.62      0.30 o 
  -1   1   2     1843.01     1773.23     43.66 o 
   0   1   2        1.89        1.56      0.19 o 
   1   1   2     1094.83     1065.31     12.72 o 
   2   1   2       76.22       86.59      1.48 o 
   3   1   2        0.72        2.01      0.26 o 
   4   1   2       11.77       11.13      0.76 o 
   5   1   2       60.97       53.57      1.07 o 
   6   1   2      190.67      200.66      4.92 o 
   7   1   2        4.37        2.92      0.56 o 
   8   1   2        2.97        3.01      0.97 o 
   9   1   2        1.35        0.92      0.71 o 
  10   1   2        2.28        4.39      1.43 o 
  -9   2   2        4.08        8.23      1.55 o 
  -8   2   2        1.64        0.83      1.28 o 
  -7   2   2        0.60        1.61      0.60 o 
  -6   2   2       20.15       17.24      0.75 o 
  -5   2   2       18.42       17.00      0.69 o 
  -4   2   2       72.55       70.36      1.50 o 
  -3   2   2      591.57      613.03      9.69 o 
  -2   2   2       26.60       33.01      0.71 o 
  -1   2   2      101.59      102.55      3.19 o 
   0   2   2      343.82      331.21      6.62 o 
   1   2   2      170.31      194.47      2.00 o 
   2   2   2     1057.32     1052.76      5.02 o 
   3   2   2      945.92     1006.36      7.65 o 
   4   2   2      222.01      236.66      3.33 o 
   5   2   2        6.31        9.30      0.45 o 
   6   2   2        0.45       -0.33      0.73 o 
   7   2   2       23.38       22.35      0.77 o 
   8   2   2        2.65        2.65      0.60 o 
   9   2   2        0.19       -0.46      0.64 o 
  10   2   2        7.46        9.53      1.46 o 
  -8   3   2        0.01       -0.15      0.71 o 
  -7   3   2        4.76        3.58      0.69 o 
  -6   3   2        2.81        2.76      0.58 o 
  -5   3   2       58.56       55.21      1.26 o 
  -4   3   2        2.83        2.53      0.43 o 
  -3   3   2      228.05      251.61      4.98 o 
  -2   3   2       37.11       33.09      0.71 o 
  -1   3   2       49.84       44.72      1.91 o 
   0   3   2      316.85      334.21      5.80 o 
   1   3   2      873.28      858.59      4.68 o 
   2   3   2      260.68      280.77      2.88 o 
   3   3   2      468.17      492.53      5.83 o 
   4   3   2       26.86       22.75      0.52 o 
   5   3   2        4.11        2.80      0.39 o 
   6   3   2       28.72       31.12      0.77 o 
   7   3   2       42.84       44.63      0.94 o 
   8   3   2        0.01       -0.37      0.58 o 
   9   3   2        2.11        4.00      0.88 o 
  10   3   2        0.49        0.67      0.73 o 
  -8   4   2        0.74        1.43      0.79 o 
  -7   4   2        0.82        1.99      1.18 o 
  -6   4   2        0.49        0.13      0.58 o 
  -5   4   2        3.22        3.23      1.00 o 
  -4   4   2        7.51        7.07      0.54 o 
  -3   4   2       29.21       28.75      0.91 o 
  -2   4   2       42.24       48.51      1.09 o 
  -1   4   2        8.33        8.72      0.91 o 
   0   4   2      319.38      360.03      4.31 o 
   1   4   2        0.01        0.76      0.26 o 
   2   4   2      345.75      381.95      3.74 o 
   3   4   2      418.05      462.95      8.80 o 
   4   4   2      234.55      248.39      3.56 o 
   5   4   2        1.22        2.25      0.39 o 
   6   4   2       45.65       45.72      0.92 o 
   7   4   2       16.37       15.31      0.69 o 
   8   4   2        1.94        1.71      0.76 o 
   9   4   2        2.92       -0.09      2.88 o 
  10   4   2        4.14        2.85      0.79 o 
  -7   5   2        3.32        3.52      1.37 o 
  -6   5   2        1.00       -0.66      0.66 o 
  -5   5   2        2.91        2.32      0.60 o 
  -4   5   2       33.70       33.72      0.88 o 
  -3   5   2       13.40       13.47      0.79 o 
  -2   5   2        5.55        4.35      0.45 o 
  -1   5   2       77.57       82.66      2.95 o 
   0   5   2        1.71        0.52      0.30 o 
   1   5   2      461.77      530.98      4.89 o 
   2   5   2      193.44      216.45      5.56 o 
   3   5   2      467.97      486.49      4.94 o 
   4   5   2        0.24       -0.03      0.34 o 
   5   5   2       69.70       71.15      2.40 o 
   6   5   2       51.05       53.34      1.14 o 
   7   5   2        5.72        4.94      1.12 o 
   8   5   2        1.12        2.45      0.70 o 
   9   5   2        0.05        0.55      0.64 o 
  10   5   2        0.24        0.23      0.75 o 
  -7   6   2        0.00       -0.76      0.82 o 
  -6   6   2        3.65        3.84      0.77 o 
  -5   6   2        0.81        0.91      0.79 o 
  -4   6   2       50.89       52.42      2.37 o 
  -3   6   2       36.78       34.84      1.94 o 
  -2   6   2       39.03       37.92      1.03 o 
  -1   6   2       25.77       23.26      0.64 o 
   0   6   2       22.69       24.45      0.60 o 
   1   6   2       29.48       27.90      1.79 o 
   2   6   2       44.69       42.21      1.18 o 
   3   6   2       59.34       57.89      2.09 o 
   4   6   2      116.17      111.14      2.43 o 
   5   6   2        0.20        0.27      0.47 o 
   6   6   2       32.99       29.89      1.73 o 
   7   6   2        4.60        4.74      0.58 o 
   8   6   2       40.91       40.08      1.07 o 
   9   6   2        0.83        1.03      0.69 o 
  10   6   2        1.43        1.18      0.97 o 
  -6   7   2        1.05        1.25      1.24 o 
  -5   7   2        1.30        1.62      0.62 o 
  -4   7   2        1.71        2.06      0.62 o 
  -3   7   2       33.77       35.20      0.92 o 
  -2   7   2       23.85       22.74      1.46 o 
  -1   7   2        6.53        4.01      1.06 o 
   0   7   2        3.98        3.15      0.52 o 
   1   7   2       40.27       39.66      0.84 o 
   2   7   2       29.66       32.55      0.73 o 
   3   7   2       37.59       38.32      0.86 o 
   4   7   2       11.83       13.12      0.62 o 
   5   7   2      247.33      228.44      4.51 o 
   6   7   2       58.23       56.83      1.24 o 
   7   7   2        0.13       -0.10      0.54 o 
   8   7   2        0.59        1.03      0.58 o 
   9   7   2        0.83        2.49      0.71 o 
  10   7   2        2.81        2.77      0.85 o 
  -5   8   2        2.37        4.12      0.88 o 
  -4   8   2        6.15        7.67      1.03 o 
  -3   8   2       19.95       15.35      1.12 o 
  -2   8   2       77.77       76.49      2.16 o 
  -1   8   2      107.35       88.89      1.89 o 
   0   8   2       27.33       25.23      0.77 o 
   1   8   2      208.95      194.83      3.61 o 
   2   8   2      200.28      191.13      3.77 o 
   3   8   2      184.23      162.79      3.28 o 
   4   8   2        8.59        9.99      0.60 o 
   5   8   2       71.70       59.88      1.26 o 
   6   8   2       14.02       12.39      1.61 o 
   7   8   2       34.53       30.45      0.99 o 
   8   8   2        4.25        4.04      0.69 o 
   9   8   2        2.11        2.82      0.71 o 
  10   8   2        0.10        1.23      0.79 o 
  -4   9   2        4.62        3.26      1.03 o 
  -3   9   2        3.53        5.03      0.79 o 
  -2   9   2        2.10        1.34      1.34 o 
  -1   9   2        1.92        2.37      0.54 o 
   0   9   2        0.68        0.06      0.52 o 
   1   9   2       37.39       32.95      0.97 o 
   2   9   2       28.29       19.58      1.06 o 
   3   9   2        6.73        7.30      0.60 o 
   4   9   2       34.05       30.06      0.86 o 
   5   9   2       26.26       21.75      0.79 o 
   6   9   2       12.38       11.83      0.71 o 
   7   9   2        1.35        1.64      0.64 o 
   8   9   2        0.10        1.15      0.66 o 
   9   9   2        1.10       -0.24      0.77 o 
  -3  10   2       10.91       10.70      0.90 o 
  -2  10   2        4.00        3.65      0.75 o 
  -1  10   2        1.54        3.12      0.64 o 
   0  10   2        6.73        6.88      0.71 o 
   1  10   2       36.93       33.67      1.43 o 
   2  10   2        1.72        1.78      0.64 o 
   3  10   2       14.10       11.91      1.31 o 
   4  10   2       42.82       41.15      1.21 o 
   5  10   2        1.94        2.83      1.37 o 
   6  10   2       11.99       12.38      1.85 o 
   7  10   2        5.55        6.64      1.15 o 
   8  10   2        0.30       -0.77      0.77 o 
   9  10   2        2.64        3.41      0.86 o 
  -2  11   2        6.58        8.18      1.24 o 
  -1  11   2       15.92       17.95      0.99 o 
   0  11   2        0.00        0.73      0.66 o 
   1  11   2        2.02        2.31      0.64 o 
   2  11   2        3.66        4.61      0.69 o 
   3  11   2        0.70       -0.03      0.88 o 
   4  11   2        1.64        3.46      0.79 o 
   5  11   2        1.30        2.02      0.85 o 
   6  11   2       16.22       17.47      0.92 o 
   7  11   2        0.11       -0.25      0.71 o 
   8  11   2        9.61       10.49      0.94 o 
   0  12   2        5.02        6.23      0.90 o 
   1  12   2        0.03        0.27      0.91 o 
   2  12   2        0.61        0.73      1.18 o 
   3  12   2       35.23       41.50      1.22 o 
   4  12   2        3.36        3.71      0.73 o 
   5  12   2        0.20        1.58      0.64 o 
   6  12   2        0.27        0.67      0.73 o 
   7  12   2        9.38       10.05      0.97 o 
   2  13   2        7.46        6.28      1.28 o 
   3  13   2        2.90       -0.32      1.61 o 
   4  13   2       21.07       21.72      1.16 o 
   5  13   2       57.49       66.77      1.79 o 
  -5 -12   3        5.58        6.18      0.94 o 
  -4 -12   3        2.16        2.23      0.84 o 
  -3 -12   3        3.47        5.56      0.90 o 
  -2 -12   3       16.00       18.89      1.12 o 
  -1 -12   3        3.52        4.55      0.88 o 
  -7 -11   3        0.46       -0.30      0.82 o 
  -6 -11   3        4.70        5.81      1.31 o 
  -5 -11   3        0.00        0.12      0.69 o 
  -4 -11   3        1.68        1.82      0.69 o 
  -3 -11   3        5.71        5.97      0.77 o 
  -2 -11   3        5.50        5.08      0.82 o 
  -1 -11   3        0.84        0.33      0.71 o 
   0 -11   3        4.19        2.91      1.79 o 
   1 -11   3        5.97        7.60      0.92 o 
  -8 -10   3        0.03        1.01      0.84 o 
  -7 -10   3        0.20       -0.55      0.79 o 
  -6 -10   3        1.04        1.67      0.68 o 
  -5 -10   3        9.09        9.99      0.77 o 
  -4 -10   3        2.25        2.17      0.79 o 
  -3 -10   3        1.03        0.81      0.62 o 
  -2 -10   3        1.19        1.91      0.60 o 
  -1 -10   3        3.05        3.91      0.66 o 
   0 -10   3       16.57       17.01      0.92 o 
   1 -10   3        0.83        1.24      0.73 o 
   2 -10   3        1.95        3.47      0.88 o 
   3 -10   3        0.87        1.12      1.15 o 
  -8  -9   3        0.84        0.27      0.91 o 
  -7  -9   3        0.37        0.61      0.69 o 
  -6  -9   3        7.75        7.77      0.75 o 
  -5  -9   3       53.84       53.72      1.18 o 
  -4  -9   3        8.31        6.19      0.73 o 
  -3  -9   3       10.56       12.03      1.06 o 
  -2  -9   3        0.27       -0.67      0.73 o 
  -1  -9   3       99.76      101.46      2.23 o 
   0  -9   3        1.16        1.19      0.58 o 
   1  -9   3        4.26        6.94      1.18 o 
   2  -9   3       11.86       11.69      0.86 o 
   3  -9   3        5.25        5.86      0.79 o 
   4  -9   3        6.01        6.59      0.86 o 
  -9  -8   3        2.95        2.00      1.46 o 
  -8  -8   3        0.98        2.27      1.00 o 
  -7  -8   3        0.58       -0.33      0.64 o 
  -6  -8   3       11.89       12.11      0.79 o 
  -5  -8   3        1.64        1.62      0.58 o 
  -4  -8   3        0.13        0.43      0.52 o 
  -3  -8   3        4.18        5.41      0.58 o 
  -2  -8   3        0.02        0.24      0.52 o 
  -1  -8   3        1.21        0.36      0.52 o 
   0  -8   3        7.50        5.87      0.58 o 
   1  -8   3        3.79        3.19      0.58 o 
   2  -8   3        1.70        2.34      0.60 o 
   3  -8   3        1.95        3.80      0.71 o 
   4  -8   3        0.16        1.25      0.71 o 
   5  -8   3        0.07        0.26      1.31 o 
  -9  -7   3        2.63        1.76      0.85 o 
  -8  -7   3        2.04        1.66      0.73 o 
  -7  -7   3        7.72        8.33      0.75 o 
  -6  -7   3       15.77       13.10      0.77 o 
  -5  -7   3       68.49       63.76      2.13 o 
  -4  -7   3       32.55       28.76      0.82 o 
  -3  -7   3        4.87        3.66      0.76 o 
  -2  -7   3       23.18       21.12      1.15 o 
  -1  -7   3       23.92       21.14      0.69 o 
   0  -7   3       83.09       78.66      1.74 o 
   1  -7   3      186.26      189.43      3.69 o 
   2  -7   3        0.39        0.00      0.52 o 
   3  -7   3        0.10        0.49      0.56 o 
   4  -7   3       23.67       23.80      0.97 o 
   5  -7   3       11.31       12.65      0.90 o 
   6  -7   3        1.36        0.94      3.22 o 
 -10  -6   3        1.32        1.15      0.94 o 
  -9  -6   3        7.04        6.35      0.86 o 
  -8  -6   3       17.88       18.59      0.90 o 
  -7  -6   3       13.08       12.36      0.73 o 
  -6  -6   3      112.51      109.48      2.30 o 
  -5  -6   3       85.15       87.87      1.91 o 
  -4  -6   3      132.53      123.00      2.53 o 
  -3  -6   3       28.09       27.18      0.69 o 
  -2  -6   3       28.17       27.73      0.69 o 
  -1  -6   3       22.58       23.23      0.64 o 
   0  -6   3       45.33       45.26      0.88 o 
   1  -6   3       27.30       28.69      1.58 o 
   2  -6   3       10.72       10.07      1.03 o 
   3  -6   3       28.19       25.84      1.58 o 
   4  -6   3        4.48        4.88      0.62 o 
   5  -6   3        0.54        1.18      0.88 o 
   6  -6   3        5.13        7.63      1.37 o 
 -10  -5   3        0.21       -1.49      1.49 o 
  -9  -5   3        2.07        1.80      0.75 o 
  -8  -5   3        4.18        4.94      0.71 o 
  -7  -5   3        0.19        0.33      0.67 o 
  -6  -5   3       89.81       93.28      1.99 o 
  -5  -5   3        9.71       12.21      0.64 o 
  -4  -5   3       82.53       90.46      1.84 o 
  -3  -5   3       12.34       12.30      0.67 o 
  -2  -5   3      230.69      244.82      4.74 o 
  -1  -5   3      109.80      110.29      2.25 o 
   0  -5   3       26.84       28.64      0.64 o 
   1  -5   3       13.56       11.06      0.49 o 
   2  -5   3       12.00       10.03      0.56 o 
   3  -5   3        6.49        6.63      0.56 o 
   4  -5   3        0.79        0.08      0.49 o 
   5  -5   3        6.30        4.83      0.67 o 
   6  -5   3        0.25        0.73      1.06 o 
   7  -5   3        6.96        9.05      1.18 o 
 -10  -4   3        4.60        5.61      1.21 o 
  -9  -4   3        5.58        6.55      0.77 o 
  -8  -4   3        9.40        8.26      0.73 o 
  -7  -4   3       40.50       42.22      1.01 o 
  -6  -4   3      194.85      188.49      4.40 o 
  -5  -4   3        6.10        6.38      0.58 o 
  -4  -4   3       63.54       66.65      1.37 o 
  -3  -4   3       34.80       36.76      1.58 o 
  -2  -4   3       39.47       39.75      0.86 o 
  -1  -4   3      718.58      770.34      5.93 o 
   0  -4   3       53.17       53.84      1.11 o 
   1  -4   3       71.71       71.33      4.40 o 
   2  -4   3        6.62       10.50      0.73 o 
   3  -4   3       68.69       66.79      1.41 o 
   4  -4   3        0.20        0.33      0.47 o 
   5  -4   3        1.80        2.49      0.54 o 
   6  -4   3        0.02        0.06      0.58 o 
   7  -4   3        0.68        0.18      0.69 o 
   8  -4   3        1.84        1.15      0.84 o 
 -10  -3   3        0.04       -0.86      0.86 o 
  -9  -3   3        4.03        4.53      0.77 o 
  -8  -3   3        0.06       -0.18      0.60 o 
  -7  -3   3       51.79       49.60      1.07 o 
  -6  -3   3       33.47       30.94      0.97 o 
  -5  -3   3        3.68        4.13      0.49 o 
  -4  -3   3        1.16        0.18      0.39 o 
  -3  -3   3       69.56       76.15      1.65 o 
  -2  -3   3       54.01       60.66      1.29 o 
  -1  -3   3       56.44       53.94      1.11 o 
   0  -3   3      674.33      729.18     37.01 o 
   1  -3   3      578.16      586.56      4.98 o 
   2  -3   3      159.56      175.38      3.67 o 
   3  -3   3       99.79       96.67      1.98 o 
   4  -3   3      131.21      122.07      2.61 o 
   5  -3   3      109.56      100.09      2.18 o 
   6  -3   3        0.58        0.38      0.54 o 
   7  -3   3       11.11       12.67      1.97 o 
   8  -3   3        0.01       -0.79      0.79 o 
 -10  -2   3        0.27        1.11      0.84 o 
  -9  -2   3        2.39        3.30      0.75 o 
  -8  -2   3        9.36       11.60      0.91 o 
  -7  -2   3        5.36        4.02      0.60 o 
  -6  -2   3       20.73       24.49      0.75 o 
  -5  -2   3       65.22       73.44      1.50 o 
  -4  -2   3       58.14       62.78      2.58 o 
  -3  -2   3      302.21      317.15      4.83 o 
  -2  -2   3       99.02      118.28      2.08 o 
  -1  -2   3      111.26      132.28      2.34 o 
   0  -2   3     1842.77     1829.92     11.20 o 
   1  -2   3       25.02       25.21      0.54 o 
   2  -2   3        0.07        0.24      0.26 o 
   3  -2   3       45.62       51.38      1.12 o 
   4  -2   3       11.13       10.94      0.70 o 
   5  -2   3       20.75       16.65      0.66 o 
   6  -2   3        0.01       -0.18      0.52 o 
   7  -2   3        5.44        5.33      1.21 o 
   8  -2   3        7.59        6.74      1.09 o 
   9  -2   3        0.30        1.28      0.77 o 
  -9  -1   3        4.53        6.15      1.46 o 
  -8  -1   3       24.64       24.05      0.94 o 
  -7  -1   3       42.02       44.03      1.31 o 
  -6  -1   3       78.51       80.98      6.59 o 
  -5  -1   3        5.13        4.52      0.49 o 
  -4  -1   3       34.29       34.81      0.75 o 
  -3  -1   3       54.18       57.50      1.24 o 
  -2  -1   3      465.22      508.24      6.83 o 
  -1  -1   3      541.62      541.49      3.63 o 
   0  -1   3     3885.87     3728.52     33.37 o 
   1  -1   3     2515.38     2476.04     13.72 o 
   2  -1   3       18.63       23.67      0.47 o 
   3  -1   3       49.88       56.09      2.91 o 
   4  -1   3        0.61        0.58      0.34 o 
   5  -1   3        6.84        7.77      0.91 o 
   6  -1   3       37.83       40.23      0.90 o 
   7  -1   3       37.78       38.88      1.43 o 
   8  -1   3        2.32        3.69      0.69 o 
   9  -1   3        0.38        0.35      0.75 o 
  -9   0   3        0.01        1.76      1.67 o 
  -8   0   3        8.29        9.24      0.77 o 
  -7   0   3       10.47        6.89      0.69 o 
  -6   0   3       88.45       78.01      1.64 o 
  -5   0   3        9.47        8.17      0.52 o 
  -4   0   3      178.33      209.25      3.44 o 
  -3   0   3       86.07       89.63      1.74 o 
  -2   0   3       59.33       63.30      3.86 o 
  -1   0   3      594.75      616.32      3.71 o 
   0   0   3     3602.80     3381.01     61.72 o 
   1   0   3       79.00       87.73      4.16 o 
   2   0   3      399.47      440.18      3.56 o 
   3   0   3       79.58       66.86      1.41 o 
   4   0   3       28.79       34.47      0.75 o 
   5   0   3       34.88       34.32      0.75 o 
   6   0   3      182.73      165.87      5.40 o 
   7   0   3        0.02        0.31      0.54 o 
   8   0   3        1.45        1.03      0.88 o 
   9   0   3        5.96        6.10      0.77 o 
  -9   1   3        0.32       -0.43      0.79 o 
  -8   1   3        0.01       -0.64      0.64 o 
  -7   1   3        5.82        4.87      0.88 o 
  -6   1   3       28.34       29.70      0.88 o 
  -5   1   3        2.12        3.34      0.52 o 
  -4   1   3        3.17        1.70      0.39 o 
  -3   1   3       97.03      113.64      2.30 o 
  -2   1   3      363.12      377.11      7.07 o 
  -1   1   3     1476.29     1415.69     20.46 o 
   0   1   3     6942.47     6308.01     58.05 o 
   1   1   3     1646.93     1574.76     18.67 o 
   2   1   3       51.75       58.85      1.18 o 
   3   1   3       14.23       11.23      0.58 o 
   4   1   3       31.82       52.50      1.16 o 
   5   1   3        8.91        6.28      0.47 o 
   6   1   3      249.27      230.04      4.44 o 
   7   1   3       29.57       27.28      0.84 o 
   8   1   3        1.29        1.53      0.58 o 
   9   1   3        0.00        0.62      0.66 o 
  10   1   3        3.65        3.76      0.86 o 
  -9   2   3        0.66        0.74      0.82 o 
  -8   2   3        0.33       -0.58      0.66 o 
  -7   2   3       21.41       18.28      0.94 o 
  -6   2   3        1.16        1.57      1.12 o 
  -5   2   3        1.16        1.12      0.47 o 
  -4   2   3       70.67       72.39      1.52 o 
  -3   2   3       10.61       11.88      0.43 o 
  -2   2   3       18.60       17.70      0.43 o 
  -1   2   3        4.20        3.70      0.33 o 
   0   2   3       64.97       74.30      2.40 o 
   1   2   3      134.49      126.15      3.40 o 
   2   2   3       83.81       81.93      3.01 o 
   3   2   3        0.59        0.12      0.26 o 
   4   2   3        0.07       -0.03      0.30 o 
   5   2   3        4.20        3.89      0.76 o 
   6   2   3       23.35       22.84      0.73 o 
   7   2   3       45.16       45.81      1.37 o 
   8   2   3        3.80        3.77      0.67 o 
   9   2   3        0.18        0.72      0.64 o 
  10   2   3        0.48        0.76      0.82 o 
  -8   3   3        1.36        1.31      0.79 o 
  -7   3   3        3.85        4.08      0.69 o 
  -6   3   3        0.14        0.04      0.58 o 
  -5   3   3       12.52       11.20      0.62 o 
  -4   3   3        0.75        0.79      0.45 o 
  -3   3   3      149.58      150.64      3.09 o 
  -2   3   3      166.51      184.85     13.24 o 
  -1   3   3      243.11      246.38      3.13 o 
   0   3   3      318.65      327.55      3.43 o 
   1   3   3      112.14       99.41      2.55 o 
   2   3   3       52.31       63.75      1.31 o 
   3   3   3        0.96        0.73      0.28 o 
   4   3   3      300.24      375.45     12.99 o 
   5   3   3        0.90        0.76      0.52 o 
   6   3   3      124.79      114.80      2.40 o 
   7   3   3       29.44       26.48      0.82 o 
   8   3   3        2.05        2.97      0.58 o 
   9   3   3        0.95        0.67      0.62 o 
  10   3   3        1.69        2.63      0.75 o 
  -8   4   3        1.00        0.70      1.21 o 
  -7   4   3        7.27        7.86      1.09 o 
  -6   4   3        7.57        5.62      0.82 o 
  -5   4   3       40.63       39.27      1.34 o 
  -4   4   3      118.11      111.95      2.32 o 
  -3   4   3       17.74       12.81      0.56 o 
  -2   4   3        0.01        0.06      0.34 o 
  -1   4   3        2.93        4.95      0.34 o 
   0   4   3        2.76        3.80      0.30 o 
   1   4   3      863.33      917.65     11.96 o 
   2   4   3       47.07       52.34      1.13 o 
   3   4   3      122.59      124.93      2.43 o 
   4   4   3        0.59        0.28      0.32 o 
   5   4   3       35.76       32.60      1.34 o 
   6   4   3       70.07       56.85      1.18 o 
   7   4   3        2.90        3.34      1.15 o 
   8   4   3        1.56        2.22      0.56 o 
   9   4   3        1.35        0.52      0.69 o 
  10   4   3        1.41        0.60      0.74 o 
  -7   5   3        1.78        2.39      0.91 o 
  -6   5   3        8.80        8.46      1.31 o 
  -5   5   3        0.26       -0.21      0.73 o 
  -4   5   3      138.96      139.60      4.07 o 
  -3   5   3        9.50       10.39      0.60 o 
  -2   5   3      196.73      196.93      3.78 o 
  -1   5   3       15.98       19.07      0.54 o 
   0   5   3      694.90      734.82      6.05 o 
   1   5   3      115.69      116.43      2.73 o 
   2   5   3        0.30        0.39      0.30 o 
   3   5   3       17.00       19.98      0.52 o 
   4   5   3       41.19       45.68      1.01 o 
   5   5   3        0.75        1.09      0.43 o 
   6   5   3       54.54       47.66      1.05 o 
   7   5   3       49.02       44.62      0.99 o 
   8   5   3       11.92       12.42      0.73 o 
   9   5   3        0.19       -0.09      0.64 o 
  10   5   3        0.83        1.03      1.09 o 
  -7   6   3        7.69        6.60      0.97 o 
  -6   6   3        0.29        0.29      0.71 o 
  -5   6   3        0.09        0.43      1.28 o 
  -4   6   3       42.38       41.92      1.03 o 
  -3   6   3      319.75      304.84      5.37 o 
  -2   6   3      168.27      168.78      4.58 o 
  -1   6   3       12.16       12.76      0.54 o 
   0   6   3       58.65       56.91      1.18 o 
   1   6   3      201.46      219.58      3.61 o 
   2   6   3        0.60        0.82      0.34 o 
   3   6   3       73.89       72.39      2.64 o 
   4   6   3        2.86        3.07      0.43 o 
   5   6   3        6.80        5.12      0.54 o 
   6   6   3       11.69       11.70      0.62 o 
   7   6   3       55.30       53.35      1.09 o 
   8   6   3        0.00        0.79      0.60 o 
   9   6   3        6.37        6.17      0.77 o 
  10   6   3        4.65        5.55      1.24 o 
  -6   7   3        0.10       -0.51      0.76 o 
  -5   7   3        1.47        2.16      0.69 o 
  -4   7   3       11.39       10.00      0.73 o 
  -3   7   3       18.93       18.80      0.77 o 
  -2   7   3       20.23       18.42      0.71 o 
  -1   7   3       88.65       84.58      1.85 o 
   0   7   3        0.57        0.29      0.45 o 
   1   7   3        0.03        0.24      0.52 o 
   2   7   3      119.10      115.54      2.55 o 
   3   7   3        0.01        0.46      0.73 o 
   4   7   3        0.75        1.43      0.61 o 
   5   7   3       57.43       48.12      0.97 o 
   6   7   3       63.89       58.28      1.20 o 
   7   7   3       26.66       27.95      0.88 o 
   8   7   3       17.23       18.19      0.88 o 
   9   7   3        0.39        0.76      0.69 o 
  10   7   3        9.74       11.74      1.12 o 
  -5   8   3        0.84        0.36      0.85 o 
  -4   8   3        1.91        1.43      0.71 o 
  -3   8   3        0.49        1.24      0.76 o 
  -2   8   3        2.44        2.06      0.61 o 
  -1   8   3      132.23      128.25      2.72 o 
   0   8   3       48.67       45.94      1.04 o 
   1   8   3        8.99        7.92      0.60 o 
   2   8   3      300.67      312.90      5.09 o 
   3   8   3      289.31      263.30      4.77 o 
   4   8   3      302.35      272.85      4.92 o 
   5   8   3        0.48        0.21      0.58 o 
   6   8   3       12.34       11.53      0.69 o 
   7   8   3       14.91       17.19      0.84 o 
   8   8   3        2.39        2.02      0.66 o 
   9   8   3        2.38        3.47      1.00 o 
  10   8   3        0.16        1.09      0.77 o 
  -4   9   3        2.80        3.00      1.85 o 
  -3   9   3       32.65       34.46      1.12 o 
  -2   9   3       12.58       12.78      0.79 o 
  -1   9   3        4.79        6.46      0.62 o 
   0   9   3        0.49        0.15      1.06 o 
   1   9   3       27.27       25.73      0.85 o 
   2   9   3       60.60       62.36      1.61 o 
   3   9   3       91.83       81.81      2.16 o 
   4   9   3        8.45        7.81      1.09 o 
   5   9   3       36.06       38.33      0.94 o 
   6   9   3       14.06       13.01      0.75 o 
   7   9   3        9.29       10.56      0.94 o 
   8   9   3        0.83        0.41      0.66 o 
   9   9   3        7.23        7.94      0.97 o 
  -3  10   3        0.85        0.74      0.75 o 
  -2  10   3       51.33       51.61      1.35 o 
  -1  10   3        0.40        0.84      0.58 o 
   0  10   3       37.31       39.69      1.07 o 
   1  10   3       42.52       41.46      1.40 o 
   2  10   3       41.38       46.04      2.19 o 
   3  10   3       14.93       16.08      0.91 o 
   4  10   3        1.50        1.67      0.56 o 
   5  10   3        2.10        1.12      0.62 o 
   6  10   3        0.76       -0.12      0.64 o 
   7  10   3        0.00        0.21      0.68 o 
   8  10   3        4.59        6.04      2.64 o 
   9  10   3        2.55        3.69      0.81 o 
  -2  11   3        1.54        1.91      0.82 o 
  -1  11   3       17.92       19.30      1.01 o 
   0  11   3       27.32       27.57      1.03 o 
   1  11   3        0.73        0.96      0.58 o 
   2  11   3        2.69        3.86      0.69 o 
   3  11   3       55.71       49.68      1.20 o 
   4  11   3       10.33       10.93      1.40 o 
   5  11   3       26.59       29.48      1.05 o 
   6  11   3        8.72        8.54      2.22 o 
   7  11   3       15.60       18.82      1.01 o 
   8  11   3        4.15        5.47      0.82 o 
   0  12   3        3.45        2.25      0.97 o 
   1  12   3        2.24        4.12      0.73 o 
   2  12   3        9.85       11.28      0.88 o 
   3  12   3        0.43        1.31      0.94 o 
   4  12   3        2.45        4.37      1.09 o 
   5  12   3        0.27        0.39      0.71 o 
   6  12   3        2.28        1.64      0.79 o 
   7  12   3        0.11       -0.73      0.77 o 
   2  13   3       11.89       14.60      1.09 o 
   3  13   3        4.54        5.96      1.55 o 
   4  13   3        0.05       -0.90      1.40 o 
   5  13   3       10.54       11.87      1.01 o 
  -3 -12   4        7.10        8.41      0.97 o 
  -6 -11   4        0.21        0.06      0.82 o 
  -5 -11   4        3.67        4.20      0.79 o 
  -4 -11   4        0.71       -0.06      1.21 o 
  -3 -11   4        0.41        0.39      0.69 o 
  -2 -11   4        3.09        3.74      0.82 o 
  -1 -11   4       28.53       31.46      1.18 o 
   0 -11   4        5.84        7.66      0.90 o 
  -7 -10   4        6.32        8.32      0.94 o 
  -6 -10   4        0.22        0.71      0.71 o 
  -5 -10   4        0.78        1.15      0.66 o 
  -4 -10   4        0.06       -0.12      0.79 o 
  -3 -10   4        0.49       -0.38      0.66 o 
  -2 -10   4       21.55       20.45      0.92 o 
  -1 -10   4        4.46        4.22      0.73 o 
   0 -10   4        0.17        0.18      0.69 o 
   1 -10   4        0.12       -0.68      0.68 o 
   2 -10   4        1.63        1.55      0.79 o 
  -8  -9   4       15.04       15.31      1.07 o 
  -7  -9   4        0.07       -0.73      0.73 o 
  -6  -9   4        1.66        2.55      0.70 o 
  -5  -9   4       23.47       24.66      0.94 o 
  -4  -9   4       53.46       52.40      1.20 o 
  -3  -9   4        0.21        0.54      0.55 o 
  -2  -9   4       83.05       80.23      2.43 o 
  -1  -9   4        0.12        1.00      0.70 o 
   0  -9   4       28.25       28.29      0.94 o 
   1  -9   4        5.17        5.52      1.18 o 
   2  -9   4        0.53       -0.01      0.66 o 
   3  -9   4        2.60        3.73      1.28 o 
  -9  -8   4        0.32        0.78      0.97 o 
  -8  -8   4        0.01        1.65      0.71 o 
  -7  -8   4        1.79        2.80      0.69 o 
  -6  -8   4       60.85       62.81      1.70 o 
  -5  -8   4        0.00       -0.09      0.56 o 
  -4  -8   4        6.48        6.56      0.60 o 
  -3  -8   4        0.31        0.58      0.52 o 
  -2  -8   4       23.41       23.42      1.24 o 
  -1  -8   4        1.14        1.78      0.47 o 
   0  -8   4        6.51        6.96      1.21 o 
   1  -8   4        8.23        8.68      0.71 o 
   2  -8   4        0.01       -0.11      1.00 o 
   3  -8   4       16.50       17.79      1.03 o 
   4  -8   4       22.13       23.07      2.49 o 
   5  -8   4        0.75        1.01      1.40 o 
  -9  -7   4        1.01        1.17      1.85 o 
  -8  -7   4        1.14        2.52      0.71 o 
  -7  -7   4        8.28        6.97      0.71 o 
  -6  -7   4       43.09       40.97      1.05 o 
  -5  -7   4        0.36        0.67      0.58 o 
  -4  -7   4       24.21       22.67      0.75 o 
  -3  -7   4       45.19       43.58      0.92 o 
  -2  -7   4      355.90      344.07      5.47 o 
  -1  -7   4       43.85       44.55      2.67 o 
   0  -7   4      184.16      174.80      3.56 o 
   1  -7   4        0.83        2.26      0.88 o 
   2  -7   4        4.74        3.65      0.56 o 
   3  -7   4       29.91       33.61      1.01 o 
   4  -7   4        0.52        0.97      0.79 o 
   5  -7   4        4.44        4.11      0.94 o 
  -9  -6   4        3.18        4.27      2.19 o 
  -8  -6   4        1.71        2.03      0.69 o 
  -7  -6   4       38.73       36.42      1.05 o 
  -6  -6   4       77.25       77.19      1.85 o 
  -5  -6   4       39.56       37.94      0.92 o 
  -4  -6   4       23.76       23.59      1.94 o 
  -3  -6   4       99.25       95.17      2.04 o 
  -2  -6   4       16.26       16.64      0.64 o 
  -1  -6   4        4.77        4.79      1.31 o 
   0  -6   4      172.88      176.33      3.69 o 
   1  -6   4      195.97      179.70      3.46 o 
   2  -6   4        8.49       10.47      0.58 o 
   3  -6   4       10.59       11.12      2.43 o 
   4  -6   4       17.83       19.83      0.97 o 
   5  -6   4        1.86        2.29      0.66 o 
   6  -6   4        0.33        1.94      0.69 o 
  -9  -5   4        0.33       -0.75      0.75 o 
  -8  -5   4        8.78       10.86      2.64 o 
  -7  -5   4        7.45        6.01      0.64 o 
  -6  -5   4       82.02       77.18      1.60 o 
  -5  -5   4      140.46      133.80      2.87 o 
  -4  -5   4        0.07       -0.10      0.55 o 
  -3  -5   4       32.40       35.14      0.73 o 
  -2  -5   4      725.79      735.80      9.20 o 
  -1  -5   4      148.35      158.59      3.24 o 
   0  -5   4       67.78       62.17      1.31 o 
   1  -5   4        1.89        2.20      0.41 o 
   2  -5   4       80.44       81.29      1.72 o 
   3  -5   4       36.46       33.13      0.86 o 
   4  -5   4        6.08        5.33      0.70 o 
   5  -5   4        1.95        0.87      0.62 o 
   6  -5   4        0.02        0.10      0.64 o 
   7  -5   4        2.25        2.00      0.86 o 
  -9  -4   4       17.07       18.79      1.06 o 
  -8  -4   4        6.09        5.96      0.73 o 
  -7  -4   4       20.75       19.96      0.79 o 
  -6  -4   4        0.52        0.21      0.67 o 
  -5  -4   4       46.47       42.36      0.90 o 
  -4  -4   4        0.56        1.18      0.58 o 
  -3  -4   4      136.45      147.03      3.03 o 
  -2  -4   4        8.10       10.38      0.43 o 
  -1  -4   4        3.32        4.44      0.39 o 
   0  -4   4      113.33      121.14      2.28 o 
   1  -4   4       47.39       46.53      1.00 o 
   2  -4   4       34.20       34.99      0.73 o 
   3  -4   4        0.30       -0.09      0.47 o 
   4  -4   4       10.81        8.63      0.60 o 
   5  -4   4        9.17        7.42      0.62 o 
   6  -4   4        0.00        0.70      0.91 o 
   7  -4   4        2.86        2.98      0.73 o 
   8  -4   4        1.26        0.50      2.09 o 
  -9  -3   4        2.59        3.93      0.75 o 
  -8  -3   4        4.52        2.72      0.79 o 
  -7  -3   4        1.81        1.52      0.56 o 
  -6  -3   4       22.03       19.87      0.73 o 
  -5  -3   4      288.02      288.00      7.62 o 
  -4  -3   4       65.19       67.02      1.39 o 
  -3  -3   4        1.60        3.20      0.43 o 
  -2  -3   4      452.54      468.45      4.64 o 
  -1  -3   4        3.90        3.20      0.30 o 
   0  -3   4      738.17      782.60      8.35 o 
   1  -3   4      908.02      920.39     17.15 o 
   2  -3   4      138.37      141.55      2.90 o 
   3  -3   4        1.07        1.46      0.43 o 
   4  -3   4      201.13      190.71      3.74 o 
   5  -3   4       46.77       46.44      1.03 o 
   6  -3   4        0.02        0.64      0.52 o 
   7  -3   4        4.91        6.26      0.73 o 
   8  -3   4        3.04        5.03      1.24 o 
  -9  -2   4        0.16       -0.60      1.49 o 
  -8  -2   4        0.79        0.52      0.69 o 
  -7  -2   4       20.34       21.35      0.79 o 
  -6  -2   4       37.83       32.74      0.86 o 
  -5  -2   4       37.28       35.49      0.79 o 
  -4  -2   4      149.87      155.72      3.18 o 
  -3  -2   4      137.78      136.05      7.68 o 
  -2  -2   4      173.79      204.37      3.37 o 
  -1  -2   4      314.46      335.86      3.48 o 
   0  -2   4        0.02       -0.12      0.55 o 
   1  -2   4        5.06        6.27      0.34 o 
   2  -2   4      177.72      183.49     10.20 o 
   3  -2   4       17.83       15.58      0.52 o 
   4  -2   4       28.94       29.12      0.69 o 
   5  -2   4       16.15       14.22      0.64 o 
   6  -2   4        0.00       -0.49      0.52 o 
   7  -2   4        1.23        1.18      0.76 o 
   8  -2   4        3.51        4.30      0.85 o 
   9  -2   4        0.99       -0.39      0.82 o 
  -9  -1   4        0.49        1.91      1.00 o 
  -8  -1   4        0.23        0.67      0.64 o 
  -7  -1   4        0.32        1.30      0.67 o 
  -6  -1   4       83.65       77.24      1.67 o 
  -5  -1   4       34.93       37.01      0.82 o 
  -4  -1   4       66.49       68.18      1.39 o 
  -3  -1   4        2.66        1.18      0.34 o 
  -2  -1   4      112.45      131.31      2.28 o 
  -1  -1   4     3165.25     3241.75      9.85 o 
   0  -1   4      465.56      487.83      7.95 o 
   1  -1   4      136.72      135.72      2.16 o 
   2  -1   4      465.02      504.54      4.40 o 
   3  -1   4      109.84      120.43      2.33 o 
   4  -1   4      137.66      132.47      2.60 o 
   5  -1   4       29.44       28.97      0.75 o 
   6  -1   4        0.37        0.09      0.47 o 
   7  -1   4        4.49        5.21      0.64 o 
   8  -1   4        0.01        0.75      0.62 o 
   9  -1   4        1.30        0.47      0.84 o 
  -9   0   4        6.44        9.64      0.94 o 
  -8   0   4       12.63       13.64      0.94 o 
  -7   0   4       55.19       53.13      2.82 o 
  -6   0   4        9.97        7.92      1.12 o 
  -5   0   4       47.48       47.78      0.98 o 
  -4   0   4      137.07      148.99      3.07 o 
  -3   0   4      270.23      276.01      3.63 o 
  -2   0   4      580.90      609.42      4.68 o 
  -1   0   4     3291.36     3197.88     30.03 o 
   0   0   4      596.27      601.02      3.95 o 
   1   0   4      296.69      302.78      3.13 o 
   2   0   4        7.27        8.17      0.30 o 
   3   0   4        1.35        2.59      0.58 o 
   4   0   4       59.47       64.79      2.70 o 
   5   0   4        0.41        1.03      0.79 o 
   6   0   4       18.45       18.16      0.73 o 
   7   0   4       34.86       36.15      1.70 o 
   8   0   4        0.71        0.29      0.61 o 
   9   0   4        0.01        1.19      1.00 o 
  -9   1   4        0.87        0.46      0.81 o 
  -8   1   4        1.28        1.52      0.66 o 
  -7   1   4       13.82       11.22      0.82 o 
  -6   1   4       23.98       18.89      0.73 o 
  -5   1   4        1.12        2.27      0.47 o 
  -4   1   4       19.85       24.23      0.60 o 
  -3   1   4       17.11       12.98      0.47 o 
  -2   1   4      331.28      355.41      3.69 o 
  -1   1   4      874.53      895.54      6.32 o 
   0   1   4     3700.78     3685.81     13.02 o 
   1   1   4      220.65      221.94      2.45 o 
   2   1   4      204.71      214.88      5.22 o 
   3   1   4       85.47       86.53      1.94 o 
   4   1   4        0.51        0.68      0.33 o 
   5   1   4      129.29      139.37      4.31 o 
   6   1   4       31.26       27.94      0.77 o 
   7   1   4       19.77       15.28      2.06 o 
   8   1   4        1.73        0.85      1.15 o 
   9   1   4        0.05       -0.68      0.68 o 
  10   1   4        1.88       -0.26      0.88 o 
  -8   2   4        0.02       -0.10      0.71 o 
  -7   2   4        3.52        3.83      0.69 o 
  -6   2   4       16.94       14.34      1.03 o 
  -5   2   4        1.09        1.31      0.47 o 
  -4   2   4       65.62       76.88      1.61 o 
  -3   2   4      258.40      288.74      4.01 o 
  -2   2   4       97.95      100.90      2.70 o 
  -1   2   4      324.04      331.06      4.31 o 
   0   2   4       46.39       48.67      1.15 o 
   1   2   4        4.07        2.41      0.30 o 
   2   2   4       85.57       87.78      1.76 o 
   3   2   4       72.03       78.95      2.55 o 
   4   2   4        0.32        0.12      0.30 o 
   5   2   4       18.27       16.34      1.46 o 
   6   2   4        7.58        7.05      0.82 o 
   7   2   4      135.68      133.57      2.79 o 
   8   2   4        7.58        7.49      1.03 o 
   9   2   4        2.75        2.56      1.43 o 
  10   2   4        0.04       -0.39      1.21 o 
  -8   3   4        0.01       -0.75      0.75 o 
  -7   3   4        1.39        2.44      0.64 o 
  -6   3   4       50.38       48.74      1.12 o 
  -5   3   4        0.54       -0.11      1.00 o 
  -4   3   4        0.68        1.24      0.47 o 
  -3   3   4      178.58      174.48      3.44 o 
  -2   3   4        0.07        0.82      0.30 o 
  -1   3   4       66.01       76.35      1.61 o 
   0   3   4      684.36      709.88      4.94 o 
   1   3   4      524.94      580.53      6.68 o 
   2   3   4      110.77      125.49      2.15 o 
   3   3   4      481.92      517.99     10.81 o 
   4   3   4      103.64      115.89      2.64 o 
   5   3   4       36.90       35.34      0.82 o 
   6   3   4        7.93        8.12      0.61 o 
   7   3   4        0.13       -0.06      0.79 o 
   8   3   4        1.25        1.21      0.60 o 
   9   3   4        0.40        0.96      0.62 o 
  10   3   4        1.87        4.24      0.84 o 
  -8   4   4        1.26        2.43      1.31 o 
  -7   4   4        2.36        2.25      0.73 o 
  -6   4   4        0.12        0.98      0.58 o 
  -5   4   4        1.87        0.76      0.56 o 
  -4   4   4       52.46       46.61      1.58 o 
  -3   4   4       17.49       16.27      0.60 o 
  -2   4   4        0.54        0.97      0.49 o 
  -1   4   4       66.28       66.76      1.39 o 
   0   4   4        6.83        5.86      0.34 o 
   1   4   4      910.09      976.03     13.27 o 
   2   4   4      128.65      129.19      2.43 o 
   3   4   4      382.26      428.65      4.51 o 
   4   4   4      108.95      111.55      2.25 o 
   5   4   4       19.02       15.55      0.56 o 
   6   4   4      112.12      106.14      3.55 o 
   7   4   4       30.41       30.06      0.86 o 
   8   4   4        0.31        0.35      0.61 o 
   9   4   4        2.34        2.73      0.69 o 
  10   4   4        1.64        1.49      0.77 o 
  -7   5   4        1.89        2.70      0.79 o 
  -6   5   4       15.55       14.64      0.90 o 
  -5   5   4       23.59       23.46      0.90 o 
  -4   5   4       10.19        9.76      0.64 o 
  -3   5   4      248.76      242.68      4.57 o 
  -2   5   4      220.74      215.60      4.01 o 
  -1   5   4      202.66      194.11      3.48 o 
   0   5   4      253.91      287.52     10.05 o 
   1   5   4      365.85      406.19      8.29 o 
   2   5   4       17.77       20.49      0.52 o 
   3   5   4        1.47        0.00      0.32 o 
   4   5   4        6.08        4.77      0.67 o 
   5   5   4       17.57       16.13      0.58 o 
   6   5   4       18.98       15.52      0.69 o 
   7   5   4      119.64      113.55      2.21 o 
   8   5   4        2.35        1.46      0.73 o 
   9   5   4       22.90       26.06      1.34 o 
  10   5   4        0.20       -0.27      0.76 o 
  -7   6   4        1.89        1.27      0.88 o 
  -6   6   4        2.08        3.25      0.82 o 
  -5   6   4        0.98        1.15      0.64 o 
  -4   6   4        0.89        1.55      0.64 o 
  -3   6   4       22.22       21.06      0.77 o 
  -2   6   4        9.38        7.64      0.58 o 
  -1   6   4       33.18       31.34      1.06 o 
   0   6   4       41.26       42.27      1.70 o 
   1   6   4       16.14       16.65      0.56 o 
   2   6   4       38.60       40.87      0.90 o 
   3   6   4      211.36      202.85      3.61 o 
   4   6   4       52.61       46.98      1.03 o 
   5   6   4        9.99       12.32      1.00 o 
   6   6   4        9.32       10.07      0.62 o 
   7   6   4       53.01       50.08      1.12 o 
   8   6   4       17.02       13.77      0.79 o 
   9   6   4        2.33        2.22      0.71 o 
  10   6   4        3.72        5.01      0.84 o 
  -6   7   4        4.94        7.72      0.87 o 
  -5   7   4        1.60        0.85      0.69 o 
  -4   7   4        0.13        0.15      0.60 o 
  -3   7   4        2.78        1.97      0.58 o 
  -2   7   4      270.12      254.91      9.38 o 
  -1   7   4       33.21       31.82      1.00 o 
   0   7   4        8.71       10.05      0.56 o 
   1   7   4        5.43        4.90      1.31 o 
   2   7   4      142.34      133.23      2.75 o 
   3   7   4      170.20      173.67      3.65 o 
   4   7   4       70.08       64.95      1.42 o 
   5   7   4      289.75      275.26      4.96 o 
   6   7   4       86.08       77.99      1.61 o 
   7   7   4       94.70       85.53      2.76 o 
   8   7   4        0.60       -0.39      0.64 o 
   9   7   4       12.53       10.96      1.94 o 
  10   7   4        0.04        0.67      0.79 o 
  -5   8   4        0.70        2.05      1.34 o 
  -4   8   4        3.02        5.28      0.73 o 
  -3   8   4        6.83        6.41      0.69 o 
  -2   8   4       41.49       37.18      0.97 o 
  -1   8   4       84.95       80.20      3.98 o 
   0   8   4      100.79       91.60      3.58 o 
   1   8   4       92.98       91.94      4.19 o 
   2   8   4      302.63      280.42      4.92 o 
   3   8   4        7.17        4.76      0.54 o 
   4   8   4      134.25      118.96      4.74 o 
   5   8   4       27.40       22.28      0.88 o 
   6   8   4      112.30       99.68      2.28 o 
   7   8   4        4.87        3.75      0.69 o 
   8   8   4        7.95        6.48      0.75 o 
   9   8   4        0.13       -0.40      0.82 o 
  10   8   4        1.14        1.15      0.90 o 
  -4   9   4       26.56       28.85      1.16 o 
  -3   9   4        0.19        0.37      0.66 o 
  -2   9   4       30.35       29.22      2.34 o 
  -1   9   4       16.67       16.99      1.18 o 
   0   9   4        0.29        0.14      0.54 o 
   1   9   4       23.53       19.38      1.31 o 
   2   9   4       67.35       68.13      4.28 o 
   3   9   4       61.40       56.91      1.22 o 
   4   9   4       15.09       12.51      0.69 o 
   5   9   4       33.30       29.76      1.00 o 
   6   9   4        5.87        6.01      0.64 o 
   7   9   4        6.38        5.35      0.69 o 
   8   9   4        1.23        2.03      0.69 o 
   9   9   4        0.17       -0.58      1.06 o 
  -3  10   4       20.73       18.85      1.34 o 
  -2  10   4        0.24        0.17      1.64 o 
  -1  10   4       16.23       16.75      1.00 o 
   0  10   4        5.73        5.08      1.03 o 
   1  10   4       66.62       74.19      2.00 o 
   2  10   4       19.57       17.95      0.77 o 
   3  10   4       21.31       20.81      1.82 o 
   4  10   4       29.19       26.22      0.90 o 
   5  10   4        1.34        0.58      0.58 o 
   6  10   4        4.90        5.78      0.69 o 
   7  10   4       25.49       24.38      0.99 o 
   8  10   4        3.68        3.83      0.77 o 
   9  10   4        7.09        9.19      1.00 o 
  -2  11   4        4.02        4.21      0.84 o 
  -1  11   4        4.75        5.14      0.85 o 
   0  11   4        0.42        0.94      0.97 o 
   1  11   4        0.02       -0.49      0.64 o 
   2  11   4        3.04        3.07      1.03 o 
   3  11   4        0.19       -0.08      0.62 o 
   4  11   4       11.40       13.51      1.09 o 
   5  11   4       16.70       19.74      0.90 o 
   6  11   4       19.34       21.18      1.31 o 
   7  11   4        2.80        2.95      0.75 o 
   8  11   4       14.44       17.71      2.22 o 
   0  12   4        2.57        2.54      1.12 o 
   1  12   4        0.11        0.15      0.66 o 
   2  12   4        2.56        3.34      0.77 o 
   3  12   4       23.12       25.80      1.05 o 
   4  12   4        0.06        0.37      1.06 o 
   5  12   4        0.44        0.90      1.46 o 
   6  12   4        5.77        5.79      0.84 o 
   7  12   4        3.05        2.58      2.13 o 
   2  13   4       15.11       15.51      1.09 o 
   3  13   4       10.46       11.47      1.05 o 
   4  13   4       27.34       32.43      1.79 o 
   5  13   4        1.76        1.64      0.86 o 
  -5 -11   5        2.44        0.57      0.88 o 
  -4 -11   5        1.73        1.42      0.84 o 
  -3 -11   5        3.68        3.39      0.82 o 
  -2 -11   5        3.29        3.39      1.55 o 
  -1 -11   5        0.00        1.09      1.03 o 
   0 -11   5       11.03       13.13      1.12 o 
  -7 -10   5        7.01        8.90      1.88 o 
  -6 -10   5        3.65        4.78      0.77 o 
  -5 -10   5       11.25       10.75      0.90 o 
  -4 -10   5        5.95        7.71      1.37 o 
  -3 -10   5        2.08        2.89      0.66 o 
  -2 -10   5        0.19        1.40      1.06 o 
  -1 -10   5        0.88        0.49      0.69 o 
   0 -10   5       23.32       24.89      1.15 o 
   1 -10   5        0.31        0.64      0.91 o 
   2 -10   5        3.94        5.65      0.90 o 
  -8  -9   5        1.09        1.83      0.88 o 
  -7  -9   5       12.08       12.61      2.55 o 
  -6  -9   5        0.43       -0.42      0.73 o 
  -5  -9   5        2.03        2.86      0.64 o 
  -4  -9   5       10.07        9.51      0.77 o 
  -3  -9   5        7.85        6.90      0.76 o 
  -2  -9   5       11.06       12.03      1.61 o 
  -1  -9   5       24.73       25.80      0.97 o 
   0  -9   5        1.87        1.43      0.66 o 
   1  -9   5       33.35       32.99      1.09 o 
   2  -9   5        1.77        1.98      0.71 o 
   3  -9   5        6.70        8.21      1.55 o 
  -8  -8   5        5.65        5.11      0.86 o 
  -7  -8   5        0.53        1.70      0.69 o 
  -6  -8   5        7.06        8.08      0.88 o 
  -5  -8   5       10.92       13.47      1.06 o 
  -4  -8   5       28.52       28.35      0.92 o 
  -3  -8   5        0.43        0.64      0.82 o 
  -2  -8   5       11.86       10.38      1.09 o 
  -1  -8   5        2.87        0.55      0.60 o 
   0  -8   5        1.46        0.61      0.56 o 
   1  -8   5       13.99       12.46      0.77 o 
   2  -8   5        7.00        8.63      0.79 o 
   3  -8   5        1.94        2.88      1.09 o 
   4  -8   5        0.03        0.88      0.73 o 
  -9  -7   5        0.18        0.29      1.49 o 
  -8  -7   5        5.67        6.02      0.84 o 
  -7  -7   5        9.00       10.67      0.79 o 
  -6  -7   5        7.79        6.67      0.75 o 
  -5  -7   5      148.87      144.17      3.28 o 
  -4  -7   5       11.09        9.97      0.64 o 
  -3  -7   5       15.45       13.47      0.85 o 
  -2  -7   5       18.89       15.24      0.71 o 
  -1  -7   5      102.33       98.31      2.01 o 
   0  -7   5        0.12       -0.46      0.52 o 
   1  -7   5        1.47        0.67      0.52 o 
   2  -7   5       13.01       11.06      0.69 o 
   3  -7   5        7.96        5.57      0.71 o 
   4  -7   5        3.81        3.34      0.66 o 
   5  -7   5        0.31        1.62      0.71 o 
  -9  -6   5        0.01        0.48      0.84 o 
  -8  -6   5        2.59        3.19      0.73 o 
  -7  -6   5       14.62       13.97      0.86 o 
  -6  -6   5        0.35       -0.33      0.60 o 
  -5  -6   5      168.07      153.48      3.70 o 
  -4  -6   5        6.61        5.46      1.18 o 
  -3  -6   5       69.95       62.87      1.32 o 
  -2  -6   5       99.48       88.16      4.07 o 
  -1  -6   5      110.24      106.00      4.34 o 
   0  -6   5       13.55       15.43      1.28 o 
   1  -6   5       75.09       67.74      1.37 o 
   2  -6   5        0.45       -0.58      1.37 o 
   3  -6   5       18.89       17.07      1.31 o 
   4  -6   5       10.06        8.20      0.73 o 
   5  -6   5        0.03       -0.37      0.62 o 
   6  -6   5        1.50        2.63      1.21 o 
  -9  -5   5        6.70        5.99      0.90 o 
  -8  -5   5        0.00       -0.06      0.69 o 
  -7  -5   5        0.64        1.09      0.64 o 
  -6  -5   5        2.72        3.02      0.56 o 
  -5  -5   5       99.34       95.54      2.17 o 
  -4  -5   5       80.11       74.24      3.70 o 
  -3  -5   5        0.52       -0.27      0.88 o 
  -2  -5   5      392.32      382.66      5.22 o 
  -1  -5   5       66.93       67.80      1.44 o 
   0  -5   5       84.18       82.87      1.78 o 
   1  -5   5       31.47       30.25      0.77 o 
   2  -5   5       63.06       55.97      1.21 o 
   3  -5   5       24.68       23.89      0.77 o 
   4  -5   5        0.02        0.15      0.52 o 
   5  -5   5        0.03        0.67      0.73 o 
   6  -5   5        0.12        0.43      0.66 o 
   7  -5   5        0.02        0.87      0.79 o 
  -9  -4   5        0.23        1.09      0.77 o 
  -8  -4   5       53.37       55.02      1.94 o 
  -7  -4   5        0.66        1.02      0.62 o 
  -6  -4   5       75.60       81.09      1.97 o 
  -5  -4   5       15.28       13.72      0.66 o 
  -4  -4   5       18.32       16.80      0.79 o 
  -3  -4   5        8.60        7.59      0.67 o 
  -2  -4   5        6.02        6.92      0.61 o 
  -1  -4   5      131.46      137.58      2.58 o 
   0  -4   5        1.99        1.83      0.39 o 
   1  -4   5        2.17        1.58      0.43 o 
   2  -4   5        1.35        0.06      1.28 o 
   3  -4   5       16.67       16.23      0.66 o 
   4  -4   5      113.65      101.17      2.19 o 
   5  -4   5       15.26       15.73      1.18 o 
   6  -4   5        5.10        4.20      0.73 o 
   7  -4   5        7.59        9.13      0.84 o 
  -9  -3   5       14.34       15.28      2.16 o 
  -8  -3   5        6.59        5.84      0.82 o 
  -7  -3   5       40.55       39.69      1.01 o 
  -6  -3   5        0.01        0.94      0.52 o 
  -5  -3   5        2.35        2.12      0.54 o 
  -4  -3   5        2.17        1.70      0.47 o 
  -3  -3   5       95.04      101.55      2.27 o 
  -2  -3   5      111.67      130.53      9.47 o 
  -1  -3   5      118.43      120.14      4.83 o 
   0  -3   5      197.35      216.26      3.37 o 
   1  -3   5      147.95      136.90      3.37 o 
   2  -3   5       89.46       93.20      1.95 o 
   3  -3   5        4.71        3.65      0.47 o 
   4  -3   5      137.21      123.10      4.77 o 
   5  -3   5        6.09        5.30      1.15 o 
   6  -3   5        8.62        8.46      0.71 o 
   7  -3   5        1.83        1.61      0.71 o 
   8  -3   5        1.34       -0.02      0.84 o 
  -9  -2   5        0.01       -0.13      0.85 o 
  -8  -2   5        4.00        3.04      0.77 o 
  -7  -2   5        0.04        0.38      1.12 o 
  -6  -2   5        1.20        0.15      0.70 o 
  -5  -2   5       60.67       63.93      1.35 o 
  -4  -2   5       87.94       83.44      1.71 o 
  -3  -2   5        0.01        0.73      0.34 o 
  -2  -2   5       48.01       48.20      1.46 o 
  -1  -2   5       30.10       28.18      0.62 o 
   0  -2   5       18.27       22.44      0.47 o 
   1  -2   5       31.13       30.97      0.71 o 
   2  -2   5      132.25      152.75      5.56 o 
   3  -2   5        3.07        2.45      0.76 o 
   4  -2   5       30.13       32.70      0.77 o 
   5  -2   5        5.07        5.31      0.54 o 
   6  -2   5        3.58        3.34      0.56 o 
   7  -2   5        0.13        0.53      0.62 o 
   8  -2   5        0.01       -0.08      0.68 o 
  -9  -1   5        1.37        2.40      0.77 o 
  -8  -1   5       18.59       20.21      1.61 o 
  -7  -1   5       49.52       50.28      1.97 o 
  -6  -1   5       19.84       18.84      0.75 o 
  -5  -1   5      196.70      186.72      3.93 o 
  -4  -1   5        0.81        1.46      0.43 o 
  -3  -1   5      782.35      844.35     10.32 o 
  -2  -1   5       35.53       35.08      0.75 o 
  -1  -1   5      951.52     1034.29     14.03 o 
   0  -1   5      455.70      466.71      4.10 o 
   1  -1   5      356.23      395.63      3.93 o 
   2  -1   5       28.53       28.06      0.60 o 
   3  -1   5        0.00        0.58      0.30 o 
   4  -1   5        0.02        0.49      0.85 o 
   5  -1   5       47.13       47.79      1.01 o 
   6  -1   5        6.09        6.16      0.60 o 
   7  -1   5        1.21        0.55      0.62 o 
   8  -1   5        1.67        1.61      0.69 o 
   9  -1   5        0.16       -1.00      1.00 o 
  -9   0   5        0.99        2.48      1.12 o 
  -8   0   5       12.60       10.89      0.86 o 
  -7   0   5        0.05        0.30      0.60 o 
  -6   0   5       57.25       61.89      1.29 o 
  -5   0   5       31.97       30.57      0.82 o 
  -4   0   5       98.93       96.39      2.85 o 
  -3   0   5        3.44        5.39      0.39 o 
  -2   0   5       30.04       30.11      0.62 o 
  -1   0   5     1684.46     1665.62     14.57 o 
   0   0   5      106.40      132.03      2.15 o 
   1   0   5        1.49        1.01      0.36 o 
   2   0   5       23.87       29.25      0.79 o 
   3   0   5        5.51        4.26      0.82 o 
   4   0   5        5.90        6.44      0.76 o 
   5   0   5      112.15       97.21      4.52 o 
   6   0   5       57.64       60.87      1.26 o 
   7   0   5       17.28       16.40      1.03 o 
   8   0   5        0.35        0.76      0.60 o 
   9   0   5        3.88        3.86      0.77 o 
  -9   1   5       11.82       15.39      1.76 o 
  -8   1   5        4.24        5.67      1.12 o 
  -7   1   5       35.07       36.85      1.07 o 
  -6   1   5       27.05       24.91      0.82 o 
  -5   1   5        7.68        3.67      0.56 o 
  -4   1   5        6.31        6.11      0.47 o 
  -3   1   5        0.11       -0.12      0.34 o 
  -2   1   5       80.84       88.47      1.85 o 
  -1   1   5      555.65      588.96     16.46 o 
   0   1   5      339.53      353.26      3.41 o 
   1   1   5      483.25      491.59      4.04 o 
   2   1   5        3.72        4.33      0.30 o 
   3   1   5      761.85      814.80     12.11 o 
   4   1   5        1.25        2.12      0.36 o 
   5   1   5      125.28      124.63      2.73 o 
   6   1   5        1.54        1.42      0.54 o 
   7   1   5        2.58        2.33      0.58 o 
   8   1   5        0.24       -0.31      0.64 o 
   9   1   5        2.58        2.99      0.88 o 
  -8   2   5        0.22        0.24      0.71 o 
  -7   2   5        0.01        1.92      1.18 o 
  -6   2   5        4.75        3.90      0.60 o 
  -5   2   5        3.78        2.61      0.79 o 
  -4   2   5       30.85       28.24      0.73 o 
  -3   2   5        2.60        2.20      0.39 o 
  -2   2   5       25.69       26.75      0.85 o 
  -1   2   5       75.69       76.17      2.61 o 
   0   2   5      105.69      111.59      2.06 o 
   1   2   5      449.21      470.75      6.98 o 
   2   2   5       13.21       12.83      0.43 o 
   3   2   5        2.25        2.66      0.46 o 
   4   2   5       71.48       84.99      1.78 o 
   5   2   5       73.45       68.41      1.41 o 
   6   2   5       22.72       21.51      0.73 o 
   7   2   5        6.84        7.51      0.64 o 
   8   2   5        0.02       -0.62      0.62 o 
   9   2   5        1.36        0.61      0.69 o 
  10   2   5        0.68        1.82      1.06 o 
  -8   3   5        0.10        1.60      0.79 o 
  -7   3   5        3.57        4.71      1.09 o 
  -6   3   5       11.05       10.96      0.75 o 
  -5   3   5        2.14        2.76      0.52 o 
  -4   3   5      158.63      148.10      3.20 o 
  -3   3   5        5.97        3.27      0.73 o 
  -2   3   5        8.20       10.87      0.43 o 
  -1   3   5      130.23      139.39      3.58 o 
   0   3   5        0.72        1.13      0.61 o 
   1   3   5        6.79        5.59      0.34 o 
   2   3   5       16.83       18.34      0.43 o 
   3   3   5      222.76      228.51      3.46 o 
   4   3   5        0.52        0.03      0.58 o 
   5   3   5        2.43        1.68      0.49 o 
   6   3   5       43.10       38.82      0.91 o 
   7   3   5       11.27       10.40      0.91 o 
   8   3   5        8.94       10.66      0.82 o 
   9   3   5        6.83        8.57      0.77 o 
  10   3   5        1.23        1.55      0.82 o 
  -7   4   5        0.27        1.12      1.09 o 
  -6   4   5       31.55       32.12      1.21 o 
  -5   4   5        0.65        0.27      0.56 o 
  -4   4   5        3.34        2.73      0.52 o 
  -3   4   5        0.50        1.65      0.49 o 
  -2   4   5       79.00       74.17      1.58 o 
  -1   4   5       10.23       12.42      0.47 o 
   0   4   5       29.71       31.96      0.66 o 
   1   4   5      771.97      784.71     16.58 o 
   2   4   5      346.92      383.75      4.89 o 
   3   4   5      204.67      210.06      6.86 o 
   4   4   5      269.21      286.26     14.48 o 
   5   4   5       35.33       38.16      0.83 o 
   6   4   5      148.61      138.34      2.92 o 
   7   4   5        0.69        0.52      0.52 o 
   8   4   5        5.70        6.07      0.66 o 
   9   4   5        0.07        0.31      1.00 o 
  10   4   5        0.38       -0.84      0.84 o 
  -7   5   5        4.55        5.44      1.37 o 
  -6   5   5        5.51        4.86      0.77 o 
  -5   5   5        1.42        1.15      0.60 o 
  -4   5   5       23.75       25.19      1.15 o 
  -3   5   5       86.65       84.03      1.72 o 
  -2   5   5      203.55      202.50      3.95 o 
  -1   5   5      115.50      119.29      5.04 o 
   0   5   5      500.02      541.19     17.21 o 
   1   5   5       30.65       32.55      1.37 o 
   2   5   5       74.82       76.87      1.61 o 
   3   5   5       24.72       22.92      0.56 o 
   4   5   5        0.18        0.67      0.36 o 
   5   5   5       27.72       23.56      0.69 o 
   6   5   5       38.48       37.07      0.86 o 
   7   5   5        1.47        0.64      0.54 o 
   8   5   5        1.75        3.07      0.60 o 
   9   5   5        3.11        5.68      0.71 o 
  10   5   5        2.39        2.92      0.84 o 
  -6   6   5        4.19        6.53      0.79 o 
  -5   6   5        1.02        1.16      0.62 o 
  -4   6   5       15.94       16.30      2.22 o 
  -3   6   5      106.09      104.81      2.18 o 
  -2   6   5       10.41       10.10      0.62 o 
  -1   6   5        0.46       -0.22      0.45 o 
   0   6   5       13.66       13.45      0.52 o 
   1   6   5      139.48      161.82      3.89 o 
   2   6   5        1.35        1.68      0.39 o 
   3   6   5       36.74       39.35      1.31 o 
   4   6   5        3.07        2.77      0.47 o 
   5   6   5       51.76       47.77      1.31 o 
   6   6   5        2.18        0.67      0.52 o 
   7   6   5       33.73       27.48      0.86 o 
   8   6   5        2.17        1.91      0.60 o 
   9   6   5       27.90       30.34      1.49 o 
  10   6   5        0.56        0.50      0.79 o 
  -6   7   5        2.71        3.25      0.81 o 
  -5   7   5        2.84        3.35      0.76 o 
  -4   7   5        5.61        4.38      0.69 o 
  -3   7   5        4.50        3.79      0.62 o 
  -2   7   5       32.14       32.56      0.86 o 
  -1   7   5       18.36       15.31      0.64 o 
   0   7   5        4.91        6.02      1.31 o 
   1   7   5       60.89       64.44      1.37 o 
   2   7   5        4.64        4.33      0.52 o 
   3   7   5      334.39      333.75      5.00 o 
   4   7   5       11.07       12.01      0.64 o 
   5   7   5        0.01        0.09      0.52 o 
   6   7   5      102.71       99.97      2.19 o 
   7   7   5        0.13        0.43      0.82 o 
   8   7   5       10.45       11.21      0.97 o 
   9   7   5        0.64       -0.18      2.19 o 
  10   7   5        9.00       11.77      2.52 o 
  -5   8   5        1.28        1.66      0.79 o 
  -4   8   5        1.93        3.27      0.69 o 
  -3   8   5        2.42        1.94      0.64 o 
  -2   8   5        4.87        4.33      0.64 o 
  -1   8   5      113.74      105.07      2.34 o 
   0   8   5       42.89       38.75      1.18 o 
   1   8   5      152.17      150.99      3.31 o 
   2   8   5        2.67        3.75      0.54 o 
   3   8   5      351.16      323.61      5.41 o 
   4   8   5       46.45       49.66      1.34 o 
   5   8   5        0.59        0.88      0.52 o 
   6   8   5        2.68        3.74      0.56 o 
   7   8   5       27.45       23.47      1.24 o 
   8   8   5        1.09        1.88      0.64 o 
   9   8   5        2.79        3.92      0.79 o 
  10   8   5        0.10        0.12      0.82 o 
  -4   9   5        3.14        3.19      0.81 o 
  -3   9   5       27.75       30.15      1.12 o 
  -2   9   5        2.40        2.55      0.64 o 
  -1   9   5       51.75       55.65      1.29 o 
   0   9   5        2.90        2.24      0.58 o 
   1   9   5       13.13       16.22      0.71 o 
   2   9   5        7.79        6.30      0.60 o 
   3   9   5        4.84        4.74      0.58 o 
   4   9   5       12.57       15.18      0.69 o 
   5   9   5        0.10       -0.06      0.54 o 
   6   9   5       11.23       12.59      0.77 o 
   7   9   5        0.08        0.31      0.62 o 
   8   9   5        1.10        2.77      0.66 o 
   9   9   5        1.06        1.75      1.73 o 
  -3  10   5       16.05       17.85      1.03 o 
  -2  10   5       23.59       24.96      1.03 o 
  -1  10   5        5.53        6.82      0.73 o 
   0  10   5       44.22       46.52      1.16 o 
   1  10   5        3.01        4.27      1.00 o 
   2  10   5        8.94       13.33      0.73 o 
   3  10   5        5.58        5.87      1.21 o 
   4  10   5        0.75        0.36      0.60 o 
   5  10   5        0.11       -0.92      1.85 o 
   6  10   5        0.10       -0.49      0.62 o 
   7  10   5        1.48        2.43      0.97 o 
   8  10   5        1.77        1.17      0.75 o 
   9  10   5        8.71       11.96      0.98 o 
  -2  11   5       24.28       27.96      1.22 o 
  -1  11   5       17.53       18.01      2.34 o 
   0  11   5        2.58        3.21      0.69 o 
   1  11   5        0.20       -0.08      0.62 o 
   2  11   5        0.20        0.78      0.62 o 
   3  11   5        6.37        3.95      1.58 o 
   4  11   5        0.57        0.51      0.62 o 
   5  11   5       28.59       31.58      1.06 o 
   6  11   5        1.63        3.43      0.69 o 
   7  11   5        1.08       -0.43      0.77 o 
   8  11   5        0.82        1.59      0.77 o 
   0  12   5        7.28        9.80      1.31 o 
   1  12   5        7.25        9.43      0.86 o 
   2  12   5        2.09        1.61      0.82 o 
   3  12   5        0.01       -0.18      0.64 o 
   4  12   5        0.01       -0.71      0.71 o 
   5  12   5        0.90        1.39      0.85 o 
   6  12   5        1.94        3.43      1.21 o 
   7  12   5        0.18        1.49      0.79 o 
   2  13   5        6.09        8.72      0.92 o 
   3  13   5        1.34        0.57      1.49 o 
   4  13   5        4.97        5.24      2.00 o 
   5  13   5       23.54       29.33      1.22 o 
  -4 -11   6        3.44        3.98      2.79 o 
  -3 -11   6        2.20        2.64      0.82 o 
  -2 -11   6        2.21        2.76      0.86 o 
  -1 -11   6       12.92       15.85      1.09 o 
  -6 -10   6        1.35        0.33      0.86 o 
  -5 -10   6        1.03       -0.05      0.75 o 
  -4 -10   6       16.08       17.76      1.06 o 
  -3 -10   6        4.64        5.74      0.82 o 
  -2 -10   6       12.56       11.70      0.88 o 
  -1 -10   6        0.21       -0.71      0.71 o 
   0 -10   6        0.86        0.39      0.71 o 
   1 -10   6        2.27        4.08      1.61 o 
  -7  -9   6       11.65       12.38      1.01 o 
  -6  -9   6       12.66       11.49      1.37 o 
  -5  -9   6        2.29        3.35      0.91 o 
  -4  -9   6        0.21       -0.22      0.66 o 
  -3  -9   6        1.39        1.48      0.73 o 
  -2  -9   6        2.59        2.49      0.67 o 
  -1  -9   6        0.91        1.37      0.62 o 
   0  -9   6        0.94        1.68      0.64 o 
   1  -9   6        1.61        0.95      0.66 o 
   2  -9   6        1.39        1.15      1.00 o 
   3  -9   6        6.37        9.25      1.15 o 
  -8  -8   6        7.43       12.40      2.64 o 
  -7  -8   6        5.89        6.87      0.79 o 
  -6  -8   6       43.68       43.71      2.37 o 
  -5  -8   6        1.66        3.34      0.69 o 
  -4  -8   6       19.66       20.98      0.86 o 
  -3  -8   6        0.89        0.43      1.00 o 
  -2  -8   6       14.36       12.04      0.97 o 
  -1  -8   6        0.42        0.25      0.58 o 
   0  -8   6       10.44       12.72      0.75 o 
   1  -8   6        0.77        0.08      0.62 o 
   2  -8   6       50.95       56.76      2.28 o 
   3  -8   6        0.17       -0.29      0.66 o 
   4  -8   6        9.03       10.29      0.92 o 
  -8  -7   6        6.27        5.85      1.21 o 
  -7  -7   6       19.64       22.43      1.01 o 
  -6  -7   6        6.72        5.83      0.75 o 
  -5  -7   6       32.15       31.33      1.03 o 
  -4  -7   6       10.64       11.30      0.69 o 
  -3  -7   6       13.50       12.16      0.69 o 
  -2  -7   6        0.97        1.72      0.49 o 
  -1  -7   6      151.05      147.95      3.11 o 
   0  -7   6      130.63      119.80      2.55 o 
   1  -7   6       23.42       22.87      1.37 o 
   2  -7   6        7.55        6.46      0.69 o 
   3  -7   6       27.88       30.81      1.07 o 
   4  -7   6        0.51        0.64      0.82 o 
   5  -7   6        3.77        3.38      0.94 o 
  -9  -6   6        2.70        2.13      0.90 o 
  -8  -6   6        2.52        3.34      0.73 o 
  -7  -6   6       27.54       29.85      1.07 o 
  -6  -6   6        2.36        2.26      0.66 o 
  -5  -6   6        1.96        1.84      0.88 o 
  -4  -6   6      110.25      104.16      3.76 o 
  -3  -6   6       33.47       34.89      0.86 o 
  -2  -6   6       77.68       71.28      1.57 o 
  -1  -6   6        0.02       -0.01      0.58 o 
   0  -6   6      263.68      264.91      9.84 o 
   1  -6   6       50.15       50.45      2.85 o 
   2  -6   6       36.20       36.98      1.12 o 
   3  -6   6        0.62        0.64      0.70 o 
   4  -6   6       17.02       14.85      0.86 o 
   5  -6   6        1.32        0.88      0.69 o 
   6  -6   6        4.80        4.26      0.90 o 
  -9  -5   6        9.19       10.03      2.13 o 
  -8  -5   6        3.63        3.35      0.79 o 
  -7  -5   6        2.30        2.19      0.69 o 
  -6  -5   6        0.11        0.70      0.58 o 
  -5  -5   6        5.35        5.96      0.62 o 
  -4  -5   6        1.95        2.49      0.54 o 
  -3  -5   6       99.92       89.41      2.37 o 
  -2  -5   6        9.34        8.84      0.60 o 
  -1  -5   6      135.24      131.77      2.88 o 
   0  -5   6      385.43      380.33      6.68 o 
   1  -5   6      163.28      147.30      3.37 o 
   2  -5   6       53.24       53.37      1.16 o 
   3  -5   6       28.87       27.17      0.91 o 
   4  -5   6       12.56        9.59      1.03 o 
   5  -5   6        2.19        3.34      0.64 o 
   6  -5   6        5.68        6.00      0.82 o 
   7  -5   6        2.00        5.10      0.88 o 
  -9  -4   6       12.07       14.25      1.21 o 
  -8  -4   6        4.16        5.01      0.79 o 
  -7  -4   6       35.03       34.52      1.09 o 
  -6  -4   6       10.35       10.32      0.69 o 
  -5  -4   6      195.22      204.04     11.42 o 
  -4  -4   6       12.98       11.00      0.64 o 
  -3  -4   6      320.22      331.87      9.35 o 
  -2  -4   6       10.76       12.30      0.54 o 
  -1  -4   6       12.93       14.49      0.56 o 
   0  -4   6       17.63       18.43      0.60 o 
   1  -4   6      196.07      203.25      5.86 o 
   2  -4   6       21.16       19.95      0.69 o 
   3  -4   6       53.83       55.10      1.34 o 
   4  -4   6       10.83        8.31      0.62 o 
   5  -4   6        0.05        0.36      0.56 o 
   6  -4   6        1.08       -0.14      2.09 o 
   7  -4   6        1.55        2.47      0.75 o 
  -9  -3   6        1.39        0.99      0.88 o 
  -8  -3   6       23.22       25.01      1.05 o 
  -7  -3   6       12.71       11.99      0.84 o 
  -6  -3   6       10.52       10.76      0.70 o 
  -5  -3   6       60.91       56.73      2.03 o 
  -4  -3   6       39.89       42.63      1.06 o 
  -3  -3   6       73.72       77.23      3.16 o 
  -2  -3   6       26.44       26.68      0.85 o 
  -1  -3   6      199.62      199.33      6.77 o 
   0  -3   6      160.28      162.11      3.13 o 
   1  -3   6        1.84        2.20      0.43 o 
   2  -3   6        0.72        0.12      0.61 o 
   3  -3   6       21.45       20.74      0.68 o 
   4  -3   6        1.74        1.73      0.52 o 
   5  -3   6        7.64        7.97      0.62 o 
   6  -3   6        4.22        5.20      0.64 o 
   7  -3   6       13.72       15.15      0.92 o 
   8  -3   6        0.17       -0.06      0.77 o 
  -9  -2   6       10.38        9.90      1.34 o 
  -8  -2   6        0.80        0.15      1.03 o 
  -7  -2   6        0.03        0.05      0.62 o 
  -6  -2   6        0.11        0.29      0.54 o 
  -5  -2   6        0.00        0.50      0.54 o 
  -4  -2   6       38.75       34.48      0.88 o 
  -3  -2   6        2.74        3.19      0.43 o 
  -2  -2   6      129.79      118.81      2.30 o 
  -1  -2   6      132.03      132.78      2.71 o 
   0  -2   6        4.81        5.28      0.55 o 
   1  -2   6     1757.85     1794.36     69.44 o 
   2  -2   6        0.20        0.76      0.49 o 
   3  -2   6      113.81      112.10      3.49 o 
   4  -2   6       20.28       19.30      0.69 o 
   5  -2   6        0.08        0.46      0.47 o 
   6  -2   6        0.30       -0.05      0.94 o 
   7  -2   6       13.48       15.86      0.88 o 
   8  -2   6        0.25        1.72      0.71 o 
  -9  -1   6       10.72       13.35      1.07 o 
  -8  -1   6       23.06       20.02      1.03 o 
  -7  -1   6        7.53        6.54      0.71 o 
  -6  -1   6        0.13        0.49      0.91 o 
  -5  -1   6       12.47       10.20      0.79 o 
  -4  -1   6       60.15       57.36      1.20 o 
  -3  -1   6       64.96       70.24      2.28 o 
  -2  -1   6     2277.47     2340.90     35.04 o 
  -1  -1   6      207.85      220.46      3.26 o 
   0  -1   6      240.36      260.05      7.59 o 
   1  -1   6       57.03       59.61      1.29 o 
   2  -1   6      242.64      239.28      6.86 o 
   3  -1   6        3.00        2.29      0.49 o 
   4  -1   6        1.37        2.17      0.67 o 
   5  -1   6        3.03        2.56      0.52 o 
   6  -1   6       33.96       32.70      0.90 o 
   7  -1   6        4.16        4.49      0.69 o 
   8  -1   6        0.13       -0.71      0.71 o 
   9  -1   6        0.17        1.31      0.79 o 
  -9   0   6        0.14        1.73      0.82 o 
  -8   0   6        9.40        8.76      0.88 o 
  -7   0   6        3.22        3.50      1.21 o 
  -6   0   6        9.44        9.66      0.69 o 
  -5   0   6       32.50       28.46      0.82 o 
  -4   0   6        4.55        5.03      0.49 o 
  -3   0   6      101.61      110.66      2.98 o 
  -2   0   6       41.12       40.90      1.40 o 
  -1   0   6      217.23      235.37      4.95 o 
   0   0   6      123.94      143.55      2.49 o 
   1   0   6      337.39      343.86      3.82 o 
   2   0   6        7.47        6.32      0.34 o 
   3   0   6        7.21        6.69      0.67 o 
   4   0   6        0.85        1.60      0.41 o 
   5   0   6       31.70       29.31      1.09 o 
   6   0   6        0.11       -0.49      0.49 o 
   7   0   6       36.22       37.25      2.31 o 
   8   0   6        5.10        4.02      0.71 o 
   9   0   6        0.33        0.52      0.73 o 
  -8   1   6        0.33       -0.12      0.73 o 
  -7   1   6        1.18        2.30      0.64 o 
  -6   1   6        4.18        3.54      0.76 o 
  -5   1   6       19.86       17.28      0.73 o 
  -4   1   6        3.40        2.95      0.61 o 
  -3   1   6        7.89       10.72      0.52 o 
  -2   1   6      250.94      266.00      9.26 o 
  -1   1   6     1066.93     1078.44      9.93 o 
   0   1   6       37.63       42.30      0.92 o 
   1   1   6      181.10      191.21      7.80 o 
   2   1   6        0.78       -0.30      0.30 o 
   3   1   6        0.20       -0.31      0.32 o 
   4   1   6       96.03      100.75      4.25 o 
   5   1   6       25.61       22.10      0.88 o 
   6   1   6      117.88      109.03      2.27 o 
   7   1   6        0.28        0.52      0.56 o 
   8   1   6       12.16       11.57      0.79 o 
   9   1   6        1.49        0.87      0.71 o 
  -8   2   6        0.01       -0.79      0.79 o 
  -7   2   6        5.43        5.16      0.88 o 
  -6   2   6        0.79       -0.73      0.73 o 
  -5   2   6        0.62        0.61      0.49 o 
  -4   2   6      135.93      133.00      5.01 o 
  -3   2   6       71.96       69.74      1.48 o 
  -2   2   6        6.51        5.22      0.55 o 
  -1   2   6        0.02        0.30      0.36 o 
   0   2   6       43.44       53.81      1.13 o 
   1   2   6       14.23       12.83      0.43 o 
   2   2   6        0.03        0.67      0.36 o 
   3   2   6       49.17       51.12      1.09 o 
   4   2   6       96.06      116.79      2.40 o 
   5   2   6       28.09       31.51      0.82 o 
   6   2   6       14.43       12.97      1.09 o 
   7   2   6       13.10       11.54      1.82 o 
   8   2   6        1.09        1.66      0.73 o 
   9   2   6        0.28        0.01      0.71 o 
  10   2   6        0.20        1.35      0.79 o 
  -8   3   6        0.97        0.46      0.86 o 
  -7   3   6        3.12        2.48      2.25 o 
  -6   3   6        2.04        2.79      0.62 o 
  -5   3   6        0.03       -0.30      0.52 o 
  -4   3   6       29.87       30.41      0.84 o 
  -3   3   6      168.82      153.76      2.98 o 
  -2   3   6        7.96        8.73      0.47 o 
  -1   3   6       44.09       37.48      0.91 o 
   0   3   6      128.97      155.98      5.95 o 
   1   3   6        6.10        6.17      0.34 o 
   2   3   6      199.05      217.79      3.22 o 
   3   3   6      192.55      194.90      3.31 o 
   4   3   6       23.79       26.50      1.28 o 
   5   3   6       33.94       28.27      0.73 o 
   6   3   6       30.38       33.79      0.91 o 
   7   3   6       20.84       21.35      0.77 o 
   8   3   6       11.86       13.36      1.12 o 
   9   3   6        0.00        0.27      0.64 o 
  10   3   6        2.24        3.37      0.86 o 
  -7   4   6        2.70        2.12      0.79 o 
  -6   4   6        8.00        7.37      1.97 o 
  -5   4   6       26.24       24.80      0.86 o 
  -4   4   6       40.91       41.20      0.94 o 
  -3   4   6       85.44       88.15      2.22 o 
  -2   4   6       72.52       72.55      2.88 o 
  -1   4   6       49.29       50.78      1.55 o 
   0   4   6       56.69       62.45      1.39 o 
   1   4   6      325.87      354.07      7.41 o 
   2   4   6        6.00        6.32      0.39 o 
   3   4   6      502.69      536.73      5.45 o 
   4   4   6       60.80       70.74      1.79 o 
   5   4   6      120.18      128.40      2.79 o 
   6   4   6        0.04        0.76      0.61 o 
   7   4   6        2.08        1.99      0.54 o 
   8   4   6        0.71        2.01      0.58 o 
   9   4   6        2.00        2.83      0.69 o 
  10   4   6        4.92        5.58      0.92 o 
  -7   5   6        0.20        0.59      0.83 o 
  -6   5   6        0.32        1.10      0.66 o 
  -5   5   6       16.70       17.84      0.86 o 
  -4   5   6       25.25       25.45      0.86 o 
  -3   5   6       62.81       60.69      2.64 o 
  -2   5   6       28.87       31.39      1.88 o 
  -1   5   6       27.56       28.48      0.94 o 
   0   5   6       82.71       93.18      2.91 o 
   1   5   6        8.10        7.18      0.43 o 
   2   5   6       57.68       48.24      2.00 o 
   3   5   6       94.54       94.85      2.00 o 
   4   5   6        1.11        0.90      0.41 o 
   5   5   6        0.00       -0.25      0.46 o 
   6   5   6       34.72       29.02      0.82 o 
   7   5   6        6.55        7.12      0.60 o 
   8   5   6        5.50        5.50      0.82 o 
   9   5   6        6.43        9.16      0.79 o 
  10   5   6        2.73        2.95      0.86 o 
  -6   6   6        1.88        2.41      0.79 o 
  -5   6   6        0.23       -0.49      0.64 o 
  -4   6   6        3.74        3.20      0.64 o 
  -3   6   6        5.36        5.38      0.82 o 
  -2   6   6       13.89       14.43      1.52 o 
  -1   6   6        0.18        0.70      0.45 o 
   0   6   6        5.10        4.16      0.47 o 
   1   6   6       88.53       89.34      1.94 o 
   2   6   6       12.55       15.01      1.28 o 
   3   6   6       25.45       23.05      0.85 o 
   4   6   6      104.31       93.50      2.52 o 
   5   6   6       18.33       18.79      0.66 o 
   6   6   6        5.41        3.58      0.52 o 
   7   6   6        4.98        5.34      0.58 o 
   8   6   6        1.35        1.48      0.73 o 
   9   6   6        0.45       -0.61      0.69 o 
  10   6   6        3.23        4.62      0.82 o 
  -6   7   6        3.02        2.13      1.03 o 
  -5   7   6        2.91        4.35      1.09 o 
  -4   7   6        1.82        2.49      0.64 o 
  -3   7   6       80.55       80.01      1.74 o 
  -2   7   6       68.72       61.86      1.37 o 
  -1   7   6       10.51        9.69      0.58 o 
   0   7   6       74.28       64.96      1.46 o 
   1   7   6      198.97      180.80      8.29 o 
   2   7   6       10.02       13.51      0.60 o 
   3   7   6        2.18        2.77      0.54 o 
   4   7   6        3.99        5.15      0.56 o 
   5   7   6      175.38      162.89      3.39 o 
   6   7   6        0.75        0.79      0.54 o 
   7   7   6       34.66       32.26      0.94 o 
   8   7   6        0.09        0.27      0.60 o 
   9   7   6       11.06       12.03      1.37 o 
  10   7   6        6.11        6.68      0.99 o 
  -5   8   6        7.61        8.39      1.06 o 
  -4   8   6        0.55       -0.73      0.73 o 
  -3   8   6        1.44        2.29      0.66 o 
  -2   8   6       37.87       36.95      1.05 o 
  -1   8   6        1.75        1.36      0.54 o 
   0   8   6      153.66      144.50      3.83 o 
   1   8   6        1.44        1.83      0.47 o 
   2   8   6       98.68       91.27      1.98 o 
   3   8   6       28.79       23.56      0.79 o 
   4   8   6      347.77      319.99     11.17 o 
   5   8   6        3.70        3.87      0.70 o 
   6   8   6        9.09        8.89      0.66 o 
   7   8   6        0.19       -0.39      0.60 o 
   8   8   6        3.34        2.26      0.66 o 
   9   8   6        0.33        1.90      0.71 o 
  -4   9   6        2.99        2.31      0.86 o 
  -3   9   6        0.00        0.78      0.68 o 
  -2   9   6       10.19        8.94      0.79 o 
  -1   9   6        3.94        2.95      0.64 o 
   0   9   6       33.52       32.81      2.13 o 
   1   9   6       42.76       41.43      0.97 o 
   2   9   6        8.61        6.18      0.60 o 
   3   9   6       18.29       13.58      0.73 o 
   4   9   6        2.46        1.20      1.15 o 
   5   9   6       12.31       14.65      1.40 o 
   6   9   6        1.56        1.35      0.58 o 
   7   9   6        0.13        0.00      0.62 o 
   8   9   6        0.02        0.46      1.09 o 
   9   9   6       10.58       12.72      1.01 o 
  -3  10   6        4.36        4.82      0.84 o 
  -2  10   6        2.21        1.12      0.82 o 
  -1  10   6        1.90        1.63      0.66 o 
   0  10   6       51.21       46.98      2.19 o 
   1  10   6        3.07        5.80      2.06 o 
   2  10   6       24.78       24.28      0.90 o 
   3  10   6       63.09       60.81      2.16 o 
   4  10   6        7.62        7.60      1.03 o 
   5  10   6        0.13       -0.56      0.56 o 
   6  10   6        9.27       10.70      0.75 o 
   7  10   6        2.61        2.93      0.73 o 
   8  10   6        0.36        1.18      0.88 o 
   9  10   6       12.40       15.43      1.11 o 
  -2  11   6        0.06        0.28      0.77 o 
  -1  11   6        8.26        9.68      0.88 o 
   0  11   6        0.04        0.72      0.66 o 
   1  11   6        2.93        3.73      1.00 o 
   2  11   6        2.81        2.82      0.64 o 
   3  11   6        0.21       -0.20      0.60 o 
   4  11   6        0.00        0.24      0.62 o 
   5  11   6        3.11        5.23      0.64 o 
   6  11   6        9.51        6.68      0.77 o 
   7  11   6        4.62        6.02      1.46 o 
   8  11   6        0.02       -0.39      0.82 o 
   0  12   6        4.57        3.71      1.43 o 
   1  12   6        3.08        2.09      0.91 o 
   2  12   6        0.00       -0.75      0.75 o 
   3  12   6        5.90        6.37      0.82 o 
   4  12   6       19.88       22.95      0.99 o 
   5  12   6        0.88        1.85      0.69 o 
   6  12   6        0.04        0.46      0.88 o 
   7  12   6        2.62        3.85      0.84 o 
   3  13   6        0.04        1.33      0.77 o 
   4  13   6        3.38        3.28      0.86 o 
   5  13   6        0.55        0.89      0.84 o 
  -5 -10   7        6.72        6.56      0.90 o 
  -4 -10   7        1.59        2.05      0.81 o 
  -3 -10   7        3.92        4.44      0.84 o 
  -2 -10   7        0.44        1.30      0.71 o 
  -1 -10   7        0.05        1.40      0.75 o 
   0 -10   7        4.29        5.42      0.94 o 
  -7  -9   7        2.02        2.62      2.06 o 
  -6  -9   7        2.26        3.66      0.86 o 
  -5  -9   7       14.08       12.37      0.92 o 
  -4  -9   7       13.98       15.30      1.91 o 
  -3  -9   7        0.10       -0.60      0.66 o 
  -2  -9   7        5.14        4.56      0.71 o 
  -1  -9   7        1.02        0.96      0.66 o 
   0  -9   7        0.02       -0.39      0.66 o 
   1  -9   7        1.58        2.18      0.71 o 
   2  -9   7        0.48        2.18      0.76 o 
  -7  -8   7        0.50        0.80      0.84 o 
  -6  -8   7       15.26       15.17      1.00 o 
  -5  -8   7       84.97       91.24      1.95 o 
  -4  -8   7        1.72        3.06      1.21 o 
  -3  -8   7       10.13       11.01      0.79 o 
  -2  -8   7        6.44        7.17      1.15 o 
  -1  -8   7       52.36       53.39      1.25 o 
   0  -8   7        9.34       10.76      0.73 o 
   1  -8   7        0.78        0.00      0.60 o 
   2  -8   7        0.00       -0.79      0.88 o 
   3  -8   7        1.46        0.52      0.75 o 
  -8  -7   7        7.92        7.96      1.61 o 
  -7  -7   7        0.69        1.23      0.88 o 
  -6  -7   7       47.05       41.89      1.24 o 
  -5  -7   7        0.02        0.49      0.64 o 
  -4  -7   7        0.49        2.88      1.09 o 
  -3  -7   7        0.48        1.15      0.55 o 
  -2  -7   7       40.59       38.81      2.46 o 
  -1  -7   7        3.80        5.20      0.58 o 
   0  -7   7        1.39        1.93      0.94 o 
   1  -7   7        3.92        2.64      0.66 o 
   2  -7   7       20.97       18.60      1.21 o 
   3  -7   7       13.64       14.79      0.90 o 
   4  -7   7        0.05        0.44      0.71 o 
   5  -7   7        0.40       -0.82      0.82 o 
  -8  -6   7        0.17        0.36      1.28 o 
  -7  -6   7       19.84       20.67      1.01 o 
  -6  -6   7        2.80        2.19      0.73 o 
  -5  -6   7        0.34        1.34      0.64 o 
  -4  -6   7        5.03        4.75      1.15 o 
  -3  -6   7       63.96       60.65      1.28 o 
  -2  -6   7       36.11       35.74      1.91 o 
  -1  -6   7       10.72       13.71      0.66 o 
   0  -6   7       50.75       50.02      1.82 o 
   1  -6   7      161.21      150.47      3.15 o 
   2  -6   7        4.49        3.25      0.56 o 
   3  -6   7        4.27        6.07      2.09 o 
   4  -6   7        8.17        8.66      0.77 o 
   5  -6   7       16.85       19.64      1.01 o 
  -8  -5   7        1.96        0.30      2.76 o 
  -7  -5   7        0.29        2.20      1.88 o 
  -6  -5   7       25.21       24.99      0.94 o 
  -5  -5   7        2.39        3.04      0.60 o 
  -4  -5   7        5.73        6.47      0.58 o 
  -3  -5   7        0.02        0.06      0.47 o 
  -2  -5   7      176.77      165.57      3.41 o 
  -1  -5   7        6.76        7.11      0.82 o 
   0  -5   7        0.21        0.06      0.52 o 
   1  -5   7        2.56        0.84      0.54 o 
   2  -5   7       49.03       50.68      1.18 o 
   3  -5   7        0.59        0.47      0.54 o 
   4  -5   7        0.19        2.14      0.58 o 
   5  -5   7        0.06        0.58      1.00 o 
   6  -5   7        0.21       -0.12      0.75 o 
  -9  -4   7        4.85        3.44      2.28 o 
  -8  -4   7       44.35       50.39      2.55 o 
  -7  -4   7       29.08       31.32      2.55 o 
  -6  -4   7       32.47       34.74      0.99 o 
  -5  -4   7        8.14       10.48      1.61 o 
  -4  -4   7       83.86       87.06      1.82 o 
  -3  -4   7       50.81       50.26      2.06 o 
  -2  -4   7       33.05       32.98      1.06 o 
  -1  -4   7       10.65       10.54      0.58 o 
   0  -4   7        8.85        9.75      0.64 o 
   1  -4   7      116.30      107.71      2.46 o 
   2  -4   7       70.57       68.50      1.41 o 
   3  -4   7       26.13       25.38      0.77 o 
   4  -4   7        0.26        1.24      0.54 o 
   5  -4   7        5.50        6.23      1.21 o 
   6  -4   7        3.35        4.70      0.76 o 
   7  -4   7        6.67        6.61      1.21 o 
  -9  -3   7        3.94        3.13      0.94 o 
  -8  -3   7       14.28       15.21      1.37 o 
  -7  -3   7        9.78       10.44      0.86 o 
  -6  -3   7        9.37        9.48      0.69 o 
  -5  -3   7       24.49       24.17      0.82 o 
  -4  -3   7        0.87        1.15      0.52 o 
  -3  -3   7       68.23       70.25      2.64 o 
  -2  -3   7       20.38       22.45      1.24 o 
  -1  -3   7      110.94      109.66      2.33 o 
   0  -3   7       11.02       10.10      0.49 o 
   1  -3   7       70.99       74.90      3.25 o 
   2  -3   7      107.01      107.38      2.38 o 
   3  -3   7        3.44        2.39      0.61 o 
   4  -3   7       45.38       44.73      0.97 o 
   5  -3   7       15.24       15.00      0.75 o 
   6  -3   7        2.31        3.33      0.67 o 
   7  -3   7        0.00       -0.29      0.71 o 
  -9  -2   7        3.07        4.54      0.94 o 
  -8  -2   7        0.01       -0.77      0.77 o 
  -7  -2   7        8.70       11.32      0.79 o 
  -6  -2   7       40.40       39.08      0.99 o 
  -5  -2   7        7.11        7.78      0.62 o 
  -4  -2   7        1.55        0.64      0.52 o 
  -3  -2   7        4.19        6.26      0.52 o 
  -2  -2   7       79.30       83.06      1.80 o 
  -1  -2   7      124.24      130.28      2.47 o 
   0  -2   7        0.03       -0.21      0.34 o 
   1  -2   7      110.72      120.13      4.58 o 
   2  -2   7       65.61       66.89      1.37 o 
   3  -2   7        3.74        3.73      0.52 o 
   4  -2   7        1.45        1.18      0.52 o 
   5  -2   7       23.62       22.06      0.79 o 
   6  -2   7       30.32       32.13      1.01 o 
   7  -2   7        2.84        0.76      0.71 o 
   8  -2   7        0.40        0.36      1.09 o 
  -9  -1   7       14.90       18.65      1.16 o 
  -8  -1   7        0.01        0.09      0.97 o 
  -7  -1   7        3.46        2.43      0.71 o 
  -6  -1   7       38.72       37.11      1.58 o 
  -5  -1   7        1.07        0.58      0.52 o 
  -4  -1   7       23.25       23.60      0.91 o 
  -3  -1   7        0.00       -0.09      0.43 o 
  -2  -1   7      131.74      141.18      2.62 o 
  -1  -1   7        5.31        7.05      0.52 o 
   0  -1   7       50.39       56.51      1.20 o 
   1  -1   7      106.12      114.56      2.28 o 
   2  -1   7       12.81       16.23      0.54 o 
   3  -1   7      114.44      115.28      3.95 o 
   4  -1   7       13.35       14.65      0.62 o 
   5  -1   7       15.83       13.95      0.64 o 
   6  -1   7        1.38        2.40      0.55 o 
   7  -1   7        0.19        1.57      1.09 o 
   8  -1   7       11.13       12.46      0.88 o 
  -8   0   7       21.21       23.66      1.52 o 
  -7   0   7        7.70        8.81      1.43 o 
  -6   0   7        7.16        6.19      1.31 o 
  -5   0   7        0.46        0.45      0.55 o 
  -4   0   7        0.83        0.43      0.49 o 
  -3   0   7        0.04        0.10      0.41 o 
  -2   0   7      161.84      166.57      3.22 o 
  -1   0   7     1162.65     1201.64      7.79 o 
   0   0   7      164.79      193.68      3.13 o 
   1   0   7       92.00       92.88      1.95 o 
   2   0   7        0.90        0.21      0.34 o 
   3   0   7       14.62       17.82      0.56 o 
   4   0   7       24.23       26.50      0.85 o 
   5   0   7      105.28       98.01      2.02 o 
   6   0   7        3.48        2.97      0.54 o 
   7   0   7        2.26        2.85      1.00 o 
   8   0   7        1.19        1.43      0.69 o 
   9   0   7        0.56        0.76      1.09 o 
  -8   1   7        0.02       -0.46      0.77 o 
  -7   1   7       22.57       24.28      0.97 o 
  -6   1   7        0.07        0.14      0.54 o 
  -5   1   7        0.21        0.61      0.82 o 
  -4   1   7       27.45       24.60      0.77 o 
  -3   1   7       91.10       87.28      3.83 o 
  -2   1   7        2.44        2.23      0.39 o 
  -1   1   7      167.74      151.93      2.88 o 
   0   1   7      294.29      320.51      7.53 o 
   1   1   7       43.00       51.26      1.15 o 
   2   1   7      118.91      118.60      3.89 o 
   3   1   7       27.43       24.67      2.19 o 
   4   1   7       89.52       87.88      4.40 o 
   5   1   7        2.34        2.41      0.67 o 
   6   1   7       28.38       24.81      0.82 o 
   7   1   7       14.72       17.49      0.82 o 
   8   1   7        4.01        3.43      0.71 o 
   9   1   7        0.07       -0.49      0.73 o 
  -8   2   7        4.91        7.93      0.88 o 
  -7   2   7        1.12        1.00      0.71 o 
  -6   2   7        0.01        0.95      1.03 o 
  -5   2   7        0.70        1.12      0.52 o 
  -4   2   7        9.95       12.00      0.64 o 
  -3   2   7       29.62       31.77      2.67 o 
  -2   2   7       30.61       26.22      0.64 o 
  -1   2   7       88.55       85.46      3.86 o 
   0   2   7      409.02      465.23      4.81 o 
   1   2   7      353.03      350.29      6.98 o 
   2   2   7       10.46        8.90      0.55 o 
   3   2   7      114.08      122.74      5.74 o 
   4   2   7        1.49        1.93      0.41 o 
   5   2   7       59.53       61.58      1.20 o 
   6   2   7        7.77        7.00      0.73 o 
   7   2   7        3.11        5.81      0.56 o 
   8   2   7        1.63        2.54      0.62 o 
   9   2   7        2.03        2.37      0.73 o 
  -7   3   7        0.05       -0.27      1.21 o 
  -6   3   7        7.71        9.68      0.75 o 
  -5   3   7        0.59       -0.33      0.91 o 
  -4   3   7        1.95        1.25      1.24 o 
  -3   3   7      296.09      280.25      7.77 o 
  -2   3   7        4.96        3.40      0.85 o 
  -1   3   7        1.48        0.91      0.39 o 
   0   3   7      246.07      254.49      3.73 o 
   1   3   7       18.17       24.61      0.58 o 
   2   3   7       38.31       41.06      0.82 o 
   3   3   7        0.04       -0.36      0.36 o 
   4   3   7       14.81       14.03      0.70 o 
   5   3   7      136.89      131.28      2.90 o 
   6   3   7        2.23        1.50      0.49 o 
   7   3   7        0.10       -0.85      0.85 o 
   8   3   7        6.79        6.64      1.49 o 
   9   3   7        0.37        1.13      0.68 o 
  10   3   7        0.00        0.20      1.37 o 
  -7   4   7       11.98       10.78      1.85 o 
  -6   4   7        8.58        9.38      0.88 o 
  -5   4   7       42.19       41.74      1.09 o 
  -4   4   7        0.64        1.50      0.54 o 
  -3   4   7        1.25        1.28      0.52 o 
  -2   4   7       53.80       47.50      1.05 o 
  -1   4   7      146.77      143.91      2.77 o 
   0   4   7      136.41      154.43      3.13 o 
   1   4   7      138.18      144.49      3.86 o 
   2   4   7        0.95        1.15      0.34 o 
   3   4   7        7.65       10.27      0.47 o 
   4   4   7       88.56       90.93      4.52 o 
   5   4   7       26.23       25.61      0.73 o 
   6   4   7        4.42        5.48      0.52 o 
   7   4   7       13.37       12.83      0.69 o 
   8   4   7        8.65       10.39      0.77 o 
   9   4   7        1.45        2.49      0.73 o 
  10   4   7        0.09        1.02      0.79 o 
  -7   5   7        1.48        2.13      0.84 o 
  -6   5   7        0.00        0.35      1.52 o 
  -5   5   7       13.33       12.34      1.37 o 
  -4   5   7       66.54       62.78      2.34 o 
  -3   5   7       21.88       20.21      0.73 o 
  -2   5   7        0.81        0.79      0.47 o 
  -1   5   7       21.36       25.28      1.24 o 
   0   5   7      206.49      202.75      3.76 o 
   1   5   7       13.44       14.84      0.61 o 
   2   5   7        0.60        0.52      0.39 o 
   3   5   7       40.62       40.23      0.86 o 
   4   5   7        8.15        7.66      1.18 o 
   5   5   7       20.73       17.92      1.09 o 
   6   5   7       14.96       14.75      0.69 o 
   7   5   7        1.09        1.73      0.64 o 
   8   5   7        1.96        4.69      0.70 o 
   9   5   7        0.06       -0.73      0.73 o 
  10   5   7        0.85        3.07      0.79 o 
  -6   6   7        7.98        7.92      1.09 o 
  -5   6   7       15.65       19.68      1.37 o 
  -4   6   7        0.04       -0.73      1.31 o 
  -3   6   7       28.10       29.21      0.90 o 
  -2   6   7      161.23      156.45      3.46 o 
  -1   6   7        5.25        6.79      0.54 o 
   0   6   7       19.16       18.72      1.76 o 
   1   6   7       50.15       42.79      0.86 o 
   2   6   7        1.27        0.46      0.41 o 
   3   6   7       63.62       63.76      1.29 o 
   4   6   7      135.07      128.01      2.60 o 
   5   6   7        9.94        8.05      2.31 o 
   6   6   7        0.37        1.18      0.67 o 
   7   6   7       10.36        7.40      0.66 o 
   8   6   7        1.08        1.52      0.82 o 
   9   6   7        3.11        5.30      1.15 o 
  10   6   7        0.14        1.14      0.91 o 
  -5   7   7        0.14       -0.15      0.73 o 
  -4   7   7        0.00        1.40      0.66 o 
  -3   7   7       29.72       29.80      1.28 o 
  -2   7   7       27.60       26.96      0.88 o 
  -1   7   7        7.23        7.05      0.58 o 
   0   7   7       16.11       16.11      0.88 o 
   1   7   7        0.34        0.97      0.79 o 
   2   7   7      210.90      200.87      4.10 o 
   3   7   7       73.27       72.70      1.54 o 
   4   7   7       24.21       21.77      1.18 o 
   5   7   7        8.95        7.73      0.79 o 
   6   7   7       55.65       54.21      1.18 o 
   7   7   7        6.93        6.83      0.64 o 
   8   7   7        9.81        9.93      0.77 o 
   9   7   7        0.01        0.26      0.66 o 
  10   7   7        4.34        5.83      0.97 o 
  -5   8   7        0.04        0.41      0.79 o 
  -4   8   7        0.04        2.09      1.00 o 
  -3   8   7        5.31        5.81      0.97 o 
  -2   8   7       38.39       36.31      1.40 o 
  -1   8   7       25.88       24.94      1.09 o 
   0   8   7        5.96        4.74      0.61 o 
   1   8   7       93.32       83.42      1.76 o 
   2   8   7       48.71       44.50      0.97 o 
   3   8   7       18.27       16.87      0.71 o 
   4   8   7      100.81      100.52      2.08 o 
   5   8   7        6.96        7.93      1.31 o 
   6   8   7        0.07        0.49      0.52 o 
   7   8   7        0.51        0.18      0.60 o 
   8   8   7        8.57        9.02      0.86 o 
   9   8   7        6.26        8.81      0.86 o 
  -4   9   7       18.50       20.79      1.09 o 
  -3   9   7        0.73        0.02      0.71 o 
  -2   9   7        0.70       -0.94      0.94 o 
  -1   9   7       14.12       14.84      1.09 o 
   0   9   7        4.80        5.85      0.67 o 
   1   9   7        6.63        7.76      0.91 o 
   2   9   7       19.84       20.51      0.77 o 
   3   9   7       32.15       33.33      0.90 o 
   4   9   7        0.00       -0.03      0.54 o 
   5   9   7        0.40        0.12      0.56 o 
   6   9   7        2.06        2.38      0.62 o 
   7   9   7        4.77        3.55      0.69 o 
   8   9   7        1.27        1.91      0.69 o 
   9   9   7        2.83        5.50      1.49 o 
  -3  10   7        2.50        1.78      0.91 o 
  -2  10   7       20.63       22.21      1.01 o 
  -1  10   7        1.41        1.12      0.69 o 
   0  10   7       19.98       16.96      1.73 o 
   1  10   7        4.33        5.25      0.66 o 
   2  10   7        0.08       -0.20      0.58 o 
   3  10   7       11.82       11.15      0.77 o 
   4  10   7        3.77        4.09      0.60 o 
   5  10   7        6.88        7.56      0.73 o 
   6  10   7        0.03        0.93      0.60 o 
   7  10   7        3.54        3.03      0.73 o 
   8  10   7        4.63        7.11      2.19 o 
  -1  11   7        4.51        5.92      1.70 o 
   0  11   7        0.02        1.09      0.76 o 
   1  11   7        8.51        8.58      1.34 o 
   2  11   7        8.45        7.55      0.77 o 
   3  11   7        1.02        0.84      0.66 o 
   4  11   7        0.48       -0.70      0.70 o 
   5  11   7        1.87        1.37      0.71 o 
   6  11   7        1.69        2.27      1.03 o 
   7  11   7        1.27        0.47      0.79 o 
   8  11   7        4.91        5.89      0.92 o 
   0  12   7       11.49       16.47      1.31 o 
   1  12   7        2.91        4.84      0.77 o 
   2  12   7        0.24       -0.73      0.91 o 
   3  12   7       16.21       16.27      0.97 o 
   4  12   7        8.78       11.64      2.43 o 
   5  12   7       35.03       40.43      1.27 o 
   6  12   7        0.01        0.25      0.75 o 
   7  12   7        3.83        5.34      0.86 o 
   4  13   7        1.78        2.44      0.81 o 
  -4 -10   8        1.54        1.87      0.79 o 
  -3 -10   8       28.98       31.21      1.25 o 
  -2 -10   8        0.01        1.72      0.75 o 
  -1 -10   8        0.59       -0.79      0.82 o 
  -6  -9   8        6.99        7.35      0.99 o 
  -5  -9   8        2.02        1.89      0.94 o 
  -4  -9   8       15.36       15.69      0.99 o 
  -3  -9   8        4.49        4.52      1.03 o 
  -2  -9   8        0.05        0.22      1.12 o 
  -1  -9   8        5.44        5.77      0.79 o 
   0  -9   8        2.47        3.80      2.19 o 
   1  -9   8        0.08        0.94      0.94 o 
  -7  -8   8       20.40       21.35      1.20 o 
  -6  -8   8        1.08        0.30      0.77 o 
  -5  -8   8        2.20        3.13      1.76 o 
  -4  -8   8       42.26       42.14      1.20 o 
  -3  -8   8       35.49       33.16      1.12 o 
  -2  -8   8        3.60        3.30      0.69 o 
  -1  -8   8        2.00        3.41      1.00 o 
   0  -8   8       12.23       12.12      0.86 o 
   1  -8   8        2.84        2.85      0.73 o 
   2  -8   8        5.63        6.06      0.79 o 
   3  -8   8        9.61       10.80      1.00 o 
  -7  -7   8        2.89        3.61      0.84 o 
  -6  -7   8        1.74        2.03      0.77 o 
  -5  -7   8        6.67        7.68      0.75 o 
  -4  -7   8       22.67       24.20      1.12 o 
  -3  -7   8        6.61        7.67      1.03 o 
  -2  -7   8       19.18       18.28      0.86 o 
  -1  -7   8       27.18       30.09      1.03 o 
   0  -7   8        6.76        5.62      0.66 o 
   1  -7   8        0.94        0.06      0.64 o 
   2  -7   8       11.80       13.64      0.88 o 
   3  -7   8        2.14        2.38      0.71 o 
   4  -7   8        0.19        0.64      0.91 o 
  -8  -6   8        1.08        0.17      0.88 o 
  -7  -6   8        5.17        6.57      0.84 o 
  -6  -6   8        2.06        1.59      0.71 o 
  -5  -6   8       59.59       54.98      1.27 o 
  -4  -6   8        0.24        0.36      0.60 o 
  -3  -6   8        0.27        1.05      0.54 o 
  -2  -6   8       10.16       11.33      0.69 o 
  -1  -6   8        4.20        5.09      0.64 o 
   0  -6   8        8.91       10.63      0.71 o 
   1  -6   8       52.35       47.44      1.07 o 
   2  -6   8       25.14       25.67      0.92 o 
   3  -6   8        1.79        1.49      0.66 o 
   4  -6   8        1.04        0.52      1.06 o 
   5  -6   8        0.00        0.28      0.75 o 
  -8  -5   8        0.03        1.38      0.84 o 
  -7  -5   8        1.08        0.79      0.77 o 
  -6  -5   8        0.12        0.13      0.97 o 
  -5  -5   8        0.94        0.85      0.60 o 
  -4  -5   8       16.10       13.45      0.75 o 
  -3  -5   8        5.81        6.66      0.60 o 
  -2  -5   8        1.89        2.42      0.64 o 
  -1  -5   8       34.49       34.65      0.88 o 
   0  -5   8       18.65       17.32      0.75 o 
   1  -5   8       15.34       16.03      0.71 o 
   2  -5   8       19.80       16.71      0.77 o 
   3  -5   8        5.11        6.10      1.55 o 
   4  -5   8       14.23       12.94      1.12 o 
   5  -5   8       13.93       10.86      1.43 o 
   6  -5   8        4.34        5.61      0.90 o 
  -8  -4   8       10.00        9.44      0.92 o 
  -7  -4   8        1.81        3.02      1.12 o 
  -6  -4   8       27.71       25.31      0.99 o 
  -5  -4   8       24.47       25.08      1.49 o 
  -4  -4   8       66.23       70.72      1.91 o 
  -3  -4   8      151.27      150.35      4.68 o 
  -2  -4   8        0.00       -0.08      0.49 o 
  -1  -4   8       33.17       30.70      1.09 o 
   0  -4   8        8.36        7.80      0.56 o 
   1  -4   8      158.85      152.34      4.46 o 
   2  -4   8        0.30        1.06      0.57 o 
   3  -4   8        0.57        0.32      0.60 o 
   4  -4   8        0.02        0.30      0.56 o 
   5  -4   8        0.01        0.46      0.64 o 
   6  -4   8        0.00        0.04      0.66 o 
   7  -4   8        2.00        4.67      1.49 o 
  -8  -3   8        0.05       -0.82      0.82 o 
  -7  -3   8       14.60       13.61      2.85 o 
  -6  -3   8        8.95        6.90      2.85 o 
  -5  -3   8       18.74       21.80      0.82 o 
  -4  -3   8       31.86       29.09      0.82 o 
  -3  -3   8        0.09       -0.52      0.52 o 
  -2  -3   8       72.75       68.56      1.64 o 
  -1  -3   8       41.15       44.76      2.09 o 
   0  -3   8       28.44       24.40      0.75 o 
   1  -3   8        2.32        0.77      1.03 o 
   2  -3   8        5.78        8.06      0.91 o 
   3  -3   8        3.78        3.35      0.52 o 
   4  -3   8       48.50       41.23      2.22 o 
   5  -3   8        6.64        7.32      0.74 o 
   6  -3   8        0.05        0.39      0.64 o 
   7  -3   8        0.49        1.63      0.71 o 
  -8  -2   8        3.38        4.24      0.97 o 
  -7  -2   8        0.19        0.28      0.85 o 
  -6  -2   8        4.27        4.09      0.66 o 
  -5  -2   8      103.09       95.43      2.43 o 
  -4  -2   8       29.12       27.43      0.79 o 
  -3  -2   8       45.52       43.34      0.92 o 
  -2  -2   8       23.39       23.53      0.64 o 
  -1  -2   8       56.52       55.33      1.18 o 
   0  -2   8        1.41        1.46      0.73 o 
   1  -2   8       35.11       39.00      1.82 o 
   2  -2   8       16.24       15.49      1.79 o 
   3  -2   8       35.23       37.29      0.84 o 
   4  -2   8        4.85        4.66      0.52 o 
   5  -2   8       23.14       24.60      0.97 o 
   6  -2   8        0.00        0.40      0.62 o 
   7  -2   8        6.32        5.60      0.79 o 
   8  -2   8        0.87        1.51      1.49 o 
  -8  -1   8       24.96       25.17      1.14 o 
  -7  -1   8        0.73        0.39      0.73 o 
  -6  -1   8        1.12        1.31      0.64 o 
  -5  -1   8       21.03       20.87      0.79 o 
  -4  -1   8        7.98        6.86      2.19 o 
  -3  -1   8        0.04       -0.46      0.70 o 
  -2  -1   8      100.78      111.33      2.73 o 
  -1  -1   8       10.30       10.75      0.79 o 
   0  -1   8       12.71       12.09      0.64 o 
   1  -1   8       20.85       19.37      0.70 o 
   2  -1   8       93.92      100.85      2.17 o 
   3  -1   8        2.82        3.92      0.70 o 
   4  -1   8        3.54        3.89      0.52 o 
   5  -1   8        0.97        0.40      0.54 o 
   6  -1   8        3.86        4.89      1.49 o 
   7  -1   8        5.80        5.82      1.28 o 
   8  -1   8        0.17        0.05      0.85 o 
  -8   0   8       30.58       35.57      1.49 o 
  -7   0   8       12.26       12.14      0.84 o 
  -6   0   8        0.18       -0.66      0.66 o 
  -5   0   8       37.39       34.01      0.90 o 
  -4   0   8       25.00       24.68      0.77 o 
  -3   0   8       22.29       23.77      0.75 o 
  -2   0   8       22.76       21.48      0.64 o 
  -1   0   8       93.52       95.88      2.00 o 
   0   0   8      101.85      108.08      2.30 o 
   1   0   8      101.37      110.60      2.32 o 
   2   0   8        2.59        2.89      0.39 o 
   3   0   8       41.55       38.77      0.79 o 
   4   0   8       55.48       59.74      2.00 o 
   5   0   8      177.98      162.60      3.54 o 
   6   0   8        1.22        1.00      0.61 o 
   7   0   8       12.12       11.12      0.82 o 
   8   0   8        1.35        0.50      0.75 o 
   9   0   8        2.68        3.58      2.58 o 
  -8   1   8        1.98        2.28      0.90 o 
  -7   1   8        0.45        0.93      0.71 o 
  -6   1   8        1.78        0.76      0.64 o 
  -5   1   8       70.45       69.36      1.44 o 
  -4   1   8       15.45       14.75      0.66 o 
  -3   1   8      159.96      149.11      3.07 o 
  -2   1   8      187.58      180.47      3.63 o 
  -1   1   8      819.48      834.33     12.93 o 
   0   1   8       28.14       26.50      0.79 o 
   1   1   8       13.45       13.76      0.47 o 
   2   1   8       32.36       36.32      1.37 o 
   3   1   8        0.09        0.36      1.15 o 
   4   1   8        0.29        0.17      0.45 o 
   5   1   8       48.73       41.19      1.55 o 
   6   1   8       25.45       23.15      0.79 o 
   7   1   8       14.07       13.78      0.79 o 
   8   1   8        0.08       -0.15      0.66 o 
   9   1   8        3.27        2.95      0.89 o 
  -8   2   8        4.73        6.59      1.12 o 
  -7   2   8        0.67        0.06      0.77 o 
  -6   2   8        0.16        0.36      0.62 o 
  -5   2   8       15.63       14.48      0.77 o 
  -4   2   8       41.28       37.82      1.34 o 
  -3   2   8      175.98      169.37      6.83 o 
  -2   2   8      151.67      143.10      2.88 o 
  -1   2   8       32.79       35.30      0.79 o 
   0   2   8       16.81       20.89      0.56 o 
   1   2   8      342.53      363.75      4.62 o 
   2   2   8       43.36       43.23      2.00 o 
   3   2   8      117.76      121.86      2.60 o 
   4   2   8       16.55       17.08      0.64 o 
   5   2   8      122.22      122.44      3.37 o 
   6   2   8       12.52       13.28      0.69 o 
   7   2   8        0.19        0.23      0.58 o 
   8   2   8        0.08       -0.11      0.62 o 
   9   2   8        0.01       -0.73      0.73 o 
  -7   3   8        2.01        3.07      0.82 o 
  -6   3   8        8.55       10.49      0.82 o 
  -5   3   8       18.57       18.88      0.84 o 
  -4   3   8        4.80        5.34      0.58 o 
  -3   3   8       63.15       55.31      1.70 o 
  -2   3   8        2.16        3.07      0.94 o 
  -1   3   8       45.79       42.18      0.92 o 
   0   3   8      173.90      181.25      6.28 o 
   1   3   8       88.82      101.99      2.34 o 
   2   3   8      207.71      228.19      3.80 o 
   3   3   8        1.61        3.02      0.43 o 
   4   3   8       21.16       19.18      0.66 o 
   5   3   8       16.80       14.53      0.66 o 
   6   3   8        4.37        4.03      1.09 o 
   7   3   8        0.35        1.04      0.54 o 
   8   3   8        4.82        4.51      0.71 o 
   9   3   8        1.46        3.01      0.97 o 
  -7   4   8       18.08       18.35      1.20 o 
  -6   4   8       12.14       10.91      0.88 o 
  -5   4   8       12.61       13.23      0.79 o 
  -4   4   8       40.81       41.29      1.52 o 
  -3   4   8      114.68      111.69      2.38 o 
  -2   4   8        6.26        6.78      0.70 o 
  -1   4   8        4.06        3.28      0.52 o 
   0   4   8        6.30        7.72      0.47 o 
   1   4   8       23.26       27.37      0.64 o 
   2   4   8       40.70       46.15      0.94 o 
   3   4   8        0.33        0.17      0.41 o 
   4   4   8        6.04        7.51      0.94 o 
   5   4   8        7.54        8.98      0.88 o 
   6   4   8       25.60       25.87      0.82 o 
   7   4   8        9.99        9.64      1.49 o 
   8   4   8        3.40        3.86      0.71 o 
   9   4   8        3.87        4.06      0.91 o 
  -6   5   8       28.96       29.89      2.37 o 
  -5   5   8        4.96        5.13      0.73 o 
  -4   5   8       34.54       35.60      1.01 o 
  -3   5   8        4.18        5.24      0.58 o 
  -2   5   8        7.56        7.88      0.67 o 
  -1   5   8       15.83       15.78      0.91 o 
   0   5   8        9.97       10.43      0.58 o 
   1   5   8        3.54        2.44      0.79 o 
   2   5   8       34.31       28.30      1.34 o 
   3   5   8        1.81        2.31      1.24 o 
   4   5   8       10.21       10.33      0.60 o 
   5   5   8        0.07       -0.44      0.49 o 
   6   5   8      132.56      126.31      5.53 o 
   7   5   8       12.17       12.51      1.37 o 
   8   5   8        2.37        3.64      0.66 o 
   9   5   8        0.07        0.22      0.68 o 
  -6   6   8        0.28       -0.23      0.86 o 
  -5   6   8        1.89        2.05      1.34 o 
  -4   6   8       18.99       19.04      1.34 o 
  -3   6   8       11.60        9.99      0.69 o 
  -2   6   8        2.83        3.48      0.56 o 
  -1   6   8       61.45       59.31      1.18 o 
   0   6   8       17.30       19.79      0.69 o 
   1   6   8       13.86       16.81      0.66 o 
   2   6   8        8.78        6.25      0.54 o 
   3   6   8      226.26      207.01      4.21 o 
   4   6   8       11.15        9.21      0.60 o 
   5   6   8       10.95       10.66      0.64 o 
   6   6   8        0.31       -0.52      0.52 o 
   7   6   8        0.37       -0.60      0.60 o 
   8   6   8        2.37        1.71      1.24 o 
   9   6   8        1.09        1.64      0.73 o 
  -5   7   8        0.64        0.28      1.18 o 
  -4   7   8        0.08       -0.09      1.03 o 
  -3   7   8       50.00       47.69      1.18 o 
  -2   7   8       11.96       10.87      0.73 o 
  -1   7   8       17.66       16.64      0.73 o 
   0   7   8       18.99       19.62      0.88 o 
   1   7   8       85.68       78.91      3.04 o 
   2   7   8       36.83       33.47      0.84 o 
   3   7   8       68.48       58.62      1.94 o 
   4   7   8        4.21        3.14      0.73 o 
   5   7   8      120.50      102.85      2.12 o 
   6   7   8       21.25       20.50      0.91 o 
   7   7   8        1.84        2.06      0.60 o 
   8   7   8        0.55        1.89      0.62 o 
   9   7   8        0.32       -0.73      0.73 o 
  -4   8   8        5.18        5.26      1.64 o 
  -3   8   8        6.44        8.76      0.82 o 
  -2   8   8        0.81        1.37      0.62 o 
  -1   8   8       31.57       31.04      2.43 o 
   0   8   8        8.77        8.72      0.66 o 
   1   8   8       19.26       17.85      0.77 o 
   2   8   8        1.79        1.15      0.52 o 
   3   8   8       98.00       93.92      2.06 o 
   4   8   8       50.34       46.71      1.05 o 
   5   8   8        7.82        9.01      0.64 o 
   6   8   8        0.72        0.21      0.64 o 
   7   8   8        4.10        4.62      0.69 o 
   8   8   8        3.90        3.78      0.71 o 
   9   8   8       10.48       12.91      1.03 o 
  -3   9   8        5.00        4.33      0.77 o 
  -2   9   8       10.71        9.80      0.84 o 
  -1   9   8        0.56        0.49      0.64 o 
   0   9   8        9.69       10.42      1.12 o 
   1   9   8        6.27        4.85      0.73 o 
   2   9   8       57.91       50.86      2.09 o 
   3   9   8       16.10       18.20      0.79 o 
   4   9   8        4.20        2.65      0.54 o 
   5   9   8        0.61        0.55      0.56 o 
   6   9   8        0.05        0.16      0.58 o 
   7   9   8        0.06       -0.36      0.67 o 
   8   9   8        0.28        2.85      1.55 o 
   9   9   8        3.39        5.41      0.90 o 
  -2  10   8        1.94        1.24      0.84 o 
  -1  10   8        2.24        1.61      0.73 o 
   0  10   8        7.71        8.85      0.97 o 
   1  10   8        0.27        0.82      0.56 o 
   2  10   8        1.36        1.09      0.61 o 
   3  10   8       16.39       14.38      0.88 o 
   4  10   8        1.39        1.15      0.73 o 
   5  10   8        4.24        4.67      0.68 o 
   6  10   8        0.11        1.03      0.62 o 
   7  10   8        0.00       -0.44      0.66 o 
   8  10   8        0.06       -0.73      0.77 o 
  -1  11   8        0.15        0.19      0.79 o 
   0  11   8        0.73        1.06      0.69 o 
   1  11   8        2.60        4.11      0.75 o 
   2  11   8        1.04        1.06      1.55 o 
   3  11   8        0.35       -0.51      0.66 o 
   4  11   8        0.15        0.06      0.64 o 
   5  11   8        1.81        0.03      0.73 o 
   6  11   8        0.95        1.28      0.91 o 
   7  11   8        1.60        1.79      0.82 o 
   1  12   8        0.64       -0.88      0.88 o 
   2  12   8        0.97        1.22      1.67 o 
   3  12   8        1.68        3.13      0.82 o 
   4  12   8       21.71       23.40      2.73 o 
   5  12   8        1.18        0.15      1.09 o 
   6  12   8       14.74       16.82      1.03 o 
  -5  -9   9        0.01        1.22      0.84 o 
  -4  -9   9        0.30       -0.30      1.21 o 
  -3  -9   9        0.70        2.35      1.24 o 
  -2  -9   9        3.29        4.05      1.64 o 
  -1  -9   9        0.28       -0.33      0.77 o 
   0  -9   9        0.39        0.28      0.77 o 
  -6  -8   9       19.43       20.03      1.14 o 
  -5  -8   9        8.69       10.35      0.90 o 
  -4  -8   9        0.47        0.44      0.75 o 
  -3  -8   9        4.47        4.47      1.85 o 
  -2  -8   9       20.05       19.97      0.97 o 
  -1  -8   9        5.81        5.75      2.19 o 
   0  -8   9        0.87       -0.67      0.71 o 
   1  -8   9        8.02        7.96      0.81 o 
   2  -8   9        2.74        1.91      0.86 o 
  -7  -7   9        3.29        4.92      0.86 o 
  -6  -7   9       22.65       23.10      1.40 o 
  -5  -7   9        0.12        0.52      0.73 o 
  -4  -7   9        2.61        4.07      0.71 o 
  -3  -7   9        2.61        1.52      1.34 o 
  -2  -7   9        0.41        0.49      0.62 o 
  -1  -7   9       12.70       12.62      1.70 o 
   0  -7   9        0.01        0.21      0.64 o 
   1  -7   9        0.24        0.88      0.64 o 
   2  -7   9        0.23        0.64      0.69 o 
   3  -7   9        0.85        0.55      0.71 o 
  -7  -6   9        8.32        8.79      1.03 o 
  -6  -6   9        2.18        2.42      0.75 o 
  -5  -6   9        7.12        8.19      0.77 o 
  -4  -6   9       18.45       17.75      1.21 o 
  -3  -6   9        5.21        4.77      0.71 o 
  -2  -6   9        2.75        2.19      0.60 o 
  -1  -6   9       33.18       33.95      1.01 o 
   0  -6   9       78.55       76.78      1.73 o 
   1  -6   9        5.09        3.77      0.97 o 
   2  -6   9        0.00       -0.03      0.79 o 
   3  -6   9        2.43        4.17      0.88 o 
   4  -6   9        0.06       -0.69      0.69 o 
   5  -6   9        1.89        2.25      1.03 o 
  -8  -5   9        0.32        0.64      1.06 o 
  -7  -5   9        1.64        0.92      1.28 o 
  -6  -5   9       11.97       13.12      0.90 o 
  -5  -5   9        0.00       -0.69      0.69 o 
  -4  -5   9        0.31        0.06      0.97 o 
  -3  -5   9       43.85       45.21      1.03 o 
  -2  -5   9        3.52        2.21      0.56 o 
  -1  -5   9        1.30        2.35      0.56 o 
   0  -5   9        1.74        1.09      0.56 o 
   1  -5   9        0.45        0.36      0.56 o 
   2  -5   9       38.72       34.31      1.01 o 
   3  -5   9        0.06       -0.36      0.79 o 
   4  -5   9        1.07        1.23      0.64 o 
   5  -5   9        1.27        1.47      0.76 o 
  -8  -4   9        0.03       -1.33      3.37 o 
  -7  -4   9        1.94        1.88      0.77 o 
  -6  -4   9        4.23        4.74      0.71 o 
  -5  -4   9        0.99        0.73      0.62 o 
  -4  -4   9        0.21       -0.39      0.56 o 
  -3  -4   9        8.71        9.02      0.62 o 
  -2  -4   9       66.78       60.72      1.94 o 
  -1  -4   9        2.65        1.85      0.49 o 
   0  -4   9        1.23        1.35      0.49 o 
   1  -4   9       35.74       35.89      2.55 o 
   2  -4   9       16.71       18.29      2.03 o 
   3  -4   9       27.84       29.25      1.61 o 
   4  -4   9        0.33        0.36      0.60 o 
   5  -4   9        0.03       -0.69      0.69 o 
   6  -4   9        2.89        2.12      1.82 o 
  -8  -3   9        0.08       -0.01      0.88 o 
  -7  -3   9        0.19       -0.79      0.79 o 
  -6  -3   9        1.05        0.83      1.46 o 
  -5  -3   9        1.32        2.73      0.56 o 
  -4  -3   9       12.79       12.64      0.69 o 
  -3  -3   9       23.68       26.15      0.79 o 
  -2  -3   9       49.09       43.56      0.97 o 
  -1  -3   9       27.29       24.48      0.77 o 
   0  -3   9       69.24       62.27      2.37 o 
   1  -3   9      142.25      137.72      2.81 o 
   2  -3   9       60.02       57.12      1.20 o 
   3  -3   9       48.06       46.88      1.03 o 
   4  -3   9        1.98        2.46      0.60 o 
   5  -3   9        0.01       -0.73      0.73 o 
   6  -3   9        0.49        0.70      1.09 o 
   7  -3   9        1.61        2.44      0.79 o 
  -8  -2   9        2.48        2.82      0.99 o 
  -7  -2   9        1.02        1.24      1.06 o 
  -6  -2   9        0.96        1.69      0.73 o 
  -5  -2   9       18.05       17.22      0.77 o 
  -4  -2   9        4.79        3.92      0.56 o 
  -3  -2   9       18.32       15.46      1.34 o 
  -2  -2   9       91.91       87.06      4.46 o 
  -1  -2   9      130.24      119.19      2.51 o 
   0  -2   9       33.56       33.07      1.21 o 
   1  -2   9       10.18        8.82      0.58 o 
   2  -2   9        0.00        0.75      0.45 o 
   3  -2   9        1.81        1.65      0.49 o 
   4  -2   9       32.99       31.26      0.90 o 
   5  -2   9        0.05       -0.46      0.64 o 
   6  -2   9        2.90        3.81      0.69 o 
   7  -2   9        6.22        6.91      0.91 o 
  -8  -1   9        0.01        2.16      0.86 o 
  -7  -1   9        1.00        0.42      0.73 o 
  -6  -1   9        0.14        0.98      1.43 o 
  -5  -1   9        8.01        6.09      0.67 o 
  -4  -1   9       13.90       11.59      0.64 o 
  -3  -1   9       47.80       44.75      1.97 o 
  -2  -1   9       13.50       16.50      0.66 o 
  -1  -1   9        0.00        0.28      0.73 o 
   0  -1   9       29.85       24.44      1.52 o 
   1  -1   9       36.98       35.68      1.09 o 
   2  -1   9        3.05        3.14      0.85 o 
   3  -1   9        2.53        1.67      0.47 o 
   4  -1   9        3.90        5.07      0.56 o 
   5  -1   9        0.19        0.99      0.49 o 
   6  -1   9        0.77        0.00      0.61 o 
   7  -1   9       22.57       24.20      1.03 o 
   8  -1   9        2.48        1.33      1.24 o 
  -8   0   9        0.07        0.59      1.76 o 
  -7   0   9        4.58        4.68      0.81 o 
  -6   0   9        3.37        3.69      0.69 o 
  -5   0   9        2.32        1.64      0.56 o 
  -4   0   9       12.00        9.87      0.64 o 
  -3   0   9      247.21      233.68      5.86 o 
  -2   0   9      264.19      253.36      4.49 o 
  -1   0   9        9.99        9.34      0.54 o 
   0   0   9       42.26       41.40      1.58 o 
   1   0   9       83.06       84.10      1.75 o 
   2   0   9        2.26        2.65      0.47 o 
   3   0   9       10.74       11.14      0.60 o 
   4   0   9       47.00       42.72      0.99 o 
   5   0   9        3.79        4.04      0.91 o 
   6   0   9        1.38        1.98      0.67 o 
   7   0   9        0.74       -0.03      0.91 o 
   8   0   9        1.08       -0.12      1.18 o 
  -7   1   9        0.92        1.67      0.75 o 
  -6   1   9       14.34       17.88      0.88 o 
  -5   1   9        0.14        0.82      0.70 o 
  -4   1   9        0.36        0.58      0.88 o 
  -3   1   9        1.81        1.12      1.00 o 
  -2   1   9       10.40       12.43      0.64 o 
  -1   1   9       30.84       31.73      0.73 o 
   0   1   9        1.56        1.52      0.41 o 
   1   1   9       84.36       85.05      3.04 o 
   2   1   9       10.89       13.45      0.56 o 
   3   1   9       35.46       33.01      0.79 o 
   4   1   9        4.46        4.06      0.54 o 
   5   1   9       13.59       13.38      1.24 o 
   6   1   9       15.18       14.47      0.73 o 
   7   1   9        5.70        5.18      0.75 o 
   8   1   9        7.44        6.53      1.61 o 
   9   1   9        0.01        1.07      0.75 o 
  -7   2   9        0.07        0.13      1.43 o 
  -6   2   9        4.70        5.26      0.77 o 
  -5   2   9        7.54        9.50      0.82 o 
  -4   2   9       45.19       42.23      1.01 o 
  -3   2   9       96.09       94.22      1.97 o 
  -2   2   9       96.10       88.66      1.93 o 
  -1   2   9       32.91       34.80      0.77 o 
   0   2   9       74.43       73.76      4.74 o 
   1   2   9        0.27        0.71      0.41 o 
   2   2   9        5.88        5.62      0.47 o 
   3   2   9      106.33      109.32      2.34 o 
   4   2   9       70.99       71.32      2.03 o 
   5   2   9        1.39        0.30      0.85 o 
   6   2   9        0.38        1.12      0.61 o 
   7   2   9        1.15        1.28      1.28 o 
   8   2   9        0.01        0.63      0.73 o 
   9   2   9        0.08        0.43      0.73 o 
  -7   3   9        2.21        2.40      0.86 o 
  -6   3   9        3.84        3.70      0.79 o 
  -5   3   9        3.07        4.84      0.69 o 
  -4   3   9       26.88       26.81      0.86 o 
  -3   3   9       58.58       60.04      1.85 o 
  -2   3   9       20.77       21.26      0.71 o 
  -1   3   9      113.76      110.76      2.43 o 
   0   3   9        1.84        2.52      0.43 o 
   1   3   9       93.56       94.03      1.93 o 
   2   3   9        1.26        2.24      0.45 o 
   3   3   9       22.30       22.60      1.91 o 
   4   3   9        6.02        5.40      0.52 o 
   5   3   9       14.01       12.75      0.85 o 
   6   3   9        3.65        3.08      0.61 o 
   7   3   9        2.50        3.54      0.94 o 
   8   3   9        0.09       -0.21      0.62 o 
   9   3   9        0.37        1.00      0.79 o 
  -6   4   9       38.85       40.80      1.27 o 
  -5   4   9        0.53        0.64      0.64 o 
  -4   4   9       82.86       84.60      1.91 o 
  -3   4   9       53.85       54.70      1.18 o 
  -2   4   9      300.91      298.12      5.13 o 
  -1   4   9       54.32       55.78      1.18 o 
   0   4   9       21.17       16.78      0.94 o 
   1   4   9        6.25        6.13      0.49 o 
   2   4   9        0.02        0.36      0.47 o 
   3   4   9      179.38      173.21      5.10 o 
   4   4   9       32.81       29.41      0.79 o 
   5   4   9       38.86       36.71      0.90 o 
   6   4   9        7.91        9.33      1.06 o 
   7   4   9        0.44        0.59      0.58 o 
   8   4   9        1.63        2.42      1.40 o 
   9   4   9        1.13        1.81      0.76 o 
  -6   5   9        0.00       -0.81      0.81 o 
  -5   5   9       31.19       33.96      1.12 o 
  -4   5   9        8.48        9.47      0.75 o 
  -3   5   9       15.94       14.27      0.75 o 
  -2   5   9        0.48       -0.52      0.52 o 
  -1   5   9      110.56      108.73      3.10 o 
   0   5   9       38.72       39.27      2.00 o 
   1   5   9       13.99       15.01      0.82 o 
   2   5   9       93.75      100.60      2.37 o 
   3   5   9       54.48       55.38      1.18 o 
   4   5   9      126.90      128.57      2.60 o 
   5   5   9       24.87       26.51      0.82 o 
   6   5   9        8.19        9.02      0.76 o 
   7   5   9       10.72       10.03      0.75 o 
   8   5   9        0.79        1.18      0.64 o 
   9   5   9        2.91        2.67      0.79 o 
  -5   6   9        0.41        0.36      0.75 o 
  -4   6   9        4.75        5.15      1.12 o 
  -3   6   9        4.89        4.57      0.66 o 
  -2   6   9        5.47        6.10      0.60 o 
  -1   6   9        0.15       -0.52      0.52 o 
   0   6   9       54.36       50.23      1.02 o 
   1   6   9        1.59        0.24      0.64 o 
   2   6   9       10.60       11.22      0.58 o 
   3   6   9       47.24       44.16      0.94 o 
   4   6   9       33.78       28.52      1.03 o 
   5   6   9       25.58       23.33      1.06 o 
   6   6   9        0.06       -0.03      0.56 o 
   7   6   9        0.13        0.76      0.58 o 
   8   6   9        0.45        0.49      1.61 o 
   9   6   9        0.21        1.85      0.79 o 
  -5   7   9        0.01       -0.04      0.91 o 
  -4   7   9       12.23       10.86      0.88 o 
  -3   7   9       37.30       37.47      1.14 o 
  -2   7   9        6.60        5.33      0.69 o 
  -1   7   9        0.00       -0.55      0.56 o 
   0   7   9       11.05       11.11      0.66 o 
   1   7   9       65.54       62.74      1.27 o 
   2   7   9       49.69       47.20      1.03 o 
   3   7   9        6.63        6.31      0.85 o 
   4   7   9       43.24       37.65      0.97 o 
   5   7   9       36.99       34.79      1.73 o 
   6   7   9        5.01        4.69      0.64 o 
   7   7   9        0.19       -0.23      0.58 o 
   8   7   9        2.17        4.53      0.85 o 
   9   7   9        0.13       -0.36      0.82 o 
  -4   8   9        0.00        2.38      0.75 o 
  -3   8   9        0.00       -0.22      0.88 o 
  -2   8   9       45.84       43.50      1.14 o 
  -1   8   9        3.84        3.84      0.66 o 
   0   8   9       46.27       38.25      1.03 o 
   1   8   9       21.53       21.17      0.85 o 
   2   8   9        3.79        2.52      0.54 o 
   3   8   9        4.57        3.96      0.60 o 
   4   8   9        0.70        1.85      0.91 o 
   5   8   9        0.09        0.20      0.54 o 
   6   8   9        9.77       12.08      0.77 o 
   7   8   9        3.26        2.37      0.71 o 
   8   8   9        0.05       -0.71      0.71 o 
   9   8   9        0.77        1.51      1.09 o 
  -3   9   9        0.82       -0.12      0.79 o 
  -2   9   9        4.80        4.84      0.91 o 
  -1   9   9       29.28       30.88      1.43 o 
   0   9   9        0.37       -0.21      1.03 o 
   1   9   9       29.09       29.17      2.13 o 
   2   9   9        0.05        0.00      0.56 o 
   3   9   9       41.32       42.19      1.07 o 
   4   9   9       14.05       11.98      0.76 o 
   5   9   9        1.62        1.05      0.58 o 
   6   9   9        0.08        0.15      0.60 o 
   7   9   9        1.68        1.62      0.71 o 
   8   9   9        0.36        1.39      1.70 o 
  -2  10   9        0.31        0.65      0.73 o 
  -1  10   9        0.51        0.65      0.71 o 
   0  10   9        2.51        4.10      0.71 o 
   1  10   9        4.58        4.20      0.69 o 
   2  10   9        1.05        1.08      1.46 o 
   3  10   9        1.45        0.82      0.64 o 
   4  10   9        1.18        2.76      0.62 o 
   5  10   9        0.15        0.00      0.64 o 
   6  10   9       12.89       12.04      1.76 o 
   7  10   9        3.40        3.69      0.75 o 
   8  10   9        1.51        1.45      1.31 o 
  -1  11   9        3.20        3.34      0.88 o 
   0  11   9        1.46       -0.36      0.79 o 
   1  11   9        4.86        3.98      0.77 o 
   2  11   9        2.71        2.28      0.73 o 
   3  11   9        1.56        1.78      0.73 o 
   4  11   9        2.01        2.43      0.69 o 
   5  11   9        0.16        0.36      0.69 o 
   6  11   9        8.31        8.45      0.86 o 
   7  11   9        0.57        1.69      0.82 o 
   1  12   9        5.51        9.24      0.90 o 
   2  12   9        1.08       -0.82      0.82 o 
   3  12   9        0.28       -0.46      0.73 o 
   4  12   9        9.07       10.57      0.97 o 
   5  12   9       17.14       19.83      1.07 o 
   6  12   9        1.57        1.56      0.88 o 
  -3  -9  10        0.02       -0.12      0.82 o 
  -2  -9  10        0.03        0.50      1.91 o 
  -5  -8  10       18.39       19.12      1.11 o 
  -4  -8  10       18.97       22.36      1.14 o 
  -3  -8  10        0.26       -0.82      2.09 o 
  -2  -8  10        2.09        4.56      0.75 o 
  -1  -8  10        5.46        4.71      0.84 o 
   0  -8  10        1.53        2.77      0.79 o 
   1  -8  10        7.34        8.49      0.92 o 
  -6  -7  10        9.13        7.52      1.46 o 
  -5  -7  10       20.26       22.33      1.15 o 
  -4  -7  10       12.28       11.84      0.92 o 
  -3  -7  10        1.86        2.76      1.31 o 
  -2  -7  10       12.79       14.17      1.09 o 
  -1  -7  10       51.19       56.58      1.35 o 
   0  -7  10        1.12        1.80      0.66 o 
   1  -7  10        1.43        0.52      1.06 o 
   2  -7  10        1.44        0.62      1.79 o 
   3  -7  10        0.03       -0.05      0.75 o 
  -7  -6  10        0.07        0.83      1.37 o 
  -6  -6  10        6.04        4.05      0.84 o 
  -5  -6  10        9.59        8.80      1.88 o 
  -4  -6  10        2.93        2.76      0.77 o 
  -3  -6  10       11.85       12.49      0.82 o 
  -2  -6  10        1.31        0.73      0.64 o 
  -1  -6  10        5.50        3.58      0.73 o 
   0  -6  10        6.18        5.24      0.71 o 
   1  -6  10        3.76        2.85      0.71 o 
   2  -6  10        0.24        0.67      0.64 o 
   3  -6  10        1.90        0.35      0.75 o 
   4  -6  10        3.01        2.67      1.52 o 
  -7  -5  10        4.00        5.28      1.46 o 
  -6  -5  10        0.69        1.15      0.91 o 
  -5  -5  10        0.07        0.80      0.66 o 
  -4  -5  10        0.74        0.30      0.64 o 
  -3  -5  10        3.35        1.57      0.62 o 
  -2  -5  10        0.01        0.55      0.55 o 
  -1  -5  10       68.48       69.00      1.50 o 
   0  -5  10       11.87       10.37      0.77 o 
   1  -5  10       12.58       10.09      0.73 o 
   2  -5  10       14.72       13.00      1.43 o 
   3  -5  10       11.90       12.65      0.84 o 
   4  -5  10        0.05       -0.49      0.69 o 
   5  -5  10        2.17        2.61      0.85 o 
  -7  -4  10        1.79        1.24      0.86 o 
  -6  -4  10        5.46        5.39      1.21 o 
  -5  -4  10       11.86       12.51      1.06 o 
  -4  -4  10        7.11        6.63      0.71 o 
  -3  -4  10        0.93       -0.58      0.58 o 
  -2  -4  10       35.86       34.43      0.94 o 
  -1  -4  10       13.84       13.33      0.69 o 
   0  -4  10        0.19       -0.06      0.52 o 
   1  -4  10        8.25        6.01      0.66 o 
   2  -4  10        0.41        1.29      0.58 o 
   3  -4  10       11.65       11.46      0.77 o 
   4  -4  10        9.74       10.17      0.77 o 
   5  -4  10        1.14        0.94      0.71 o 
   6  -4  10        1.29        0.39      0.86 o 
  -7  -3  10        2.46        2.99      1.12 o 
  -6  -3  10        0.09       -0.64      0.71 o 
  -5  -3  10        4.40        6.20      0.82 o 
  -4  -3  10        3.74        3.82      0.67 o 
  -3  -3  10        2.16        3.13      0.91 o 
  -2  -3  10       27.87       25.20      0.77 o 
  -1  -3  10       78.99       69.85      1.70 o 
   0  -3  10        1.82        1.28      0.52 o 
   1  -3  10       31.78       28.34      0.88 o 
   2  -3  10       20.91       21.32      0.77 o 
   3  -3  10       85.97       83.05      3.13 o 
   4  -3  10        0.21        0.09      0.60 o 
   5  -3  10        0.04       -0.12      0.76 o 
   6  -3  10        2.41        2.34      0.73 o 
  -7  -2  10        0.02       -0.70      0.82 o 
  -6  -2  10       10.45        8.62      0.79 o 
  -5  -2  10        0.28        0.67      0.64 o 
  -4  -2  10        0.78        0.39      0.56 o 
  -3  -2  10        1.09        0.74      0.58 o 
  -2  -2  10       13.44       10.35      0.64 o 
  -1  -2  10        4.79        4.35      0.56 o 
   0  -2  10        4.90        7.26      0.61 o 
   1  -2  10       11.76       10.83      0.62 o 
   2  -2  10       22.63       20.96      0.75 o 
   3  -2  10        0.23        1.00      0.73 o 
   4  -2  10       27.30       25.92      0.90 o 
   5  -2  10        0.16        0.43      0.56 o 
   6  -2  10        1.34        1.88      0.79 o 
   7  -2  10        1.46        2.06      1.18 o 
  -7  -1  10        0.28        0.35      1.64 o 
  -6  -1  10        2.41        4.35      1.12 o 
  -5  -1  10        0.57       -0.26      0.62 o 
  -4  -1  10        0.01       -0.07      0.54 o 
  -3  -1  10        1.73        2.77      0.56 o 
  -2  -1  10       11.98       12.49      1.55 o 
  -1  -1  10       95.90       89.32      4.04 o 
   0  -1  10       13.09       12.87      0.64 o 
   1  -1  10       75.29       72.46      1.48 o 
   2  -1  10        6.25        5.54      0.76 o 
   3  -1  10       14.36       13.90      0.64 o 
   4  -1  10       37.40       35.72      0.94 o 
   5  -1  10       12.05       12.08      0.75 o 
   6  -1  10        1.21        1.88      0.61 o 
   7  -1  10        0.00       -0.49      0.71 o 
  -7   0  10        5.98        7.17      0.88 o 
  -6   0  10       25.30       23.48      2.13 o 
  -5   0  10        0.28        0.09      0.60 o 
  -4   0  10       21.40       21.00      0.79 o 
  -3   0  10        7.92        8.04      0.62 o 
  -2   0  10      607.33      588.34      7.15 o 
  -1   0  10        0.88        1.58      0.52 o 
   0   0  10        8.05        8.78      0.56 o 
   1   0  10        8.08        7.14      0.56 o 
   2   0  10       15.12       14.51      0.64 o 
   3   0  10        6.07        6.87      0.67 o 
   4   0  10       26.90       26.69      1.43 o 
   5   0  10       13.08       13.59      0.75 o 
   6   0  10        0.00        0.55      0.58 o 
   7   0  10        8.42        8.90      0.84 o 
   8   0  10       17.05       17.96      1.34 o 
  -7   1  10        0.01        1.34      1.73 o 
  -6   1  10        0.00        0.88      1.03 o 
  -5   1  10       12.01       10.15      0.79 o 
  -4   1  10       18.50       17.76      0.77 o 
  -3   1  10        0.30       -0.58      1.37 o 
  -2   1  10      478.11      469.57      6.44 o 
  -1   1  10       99.65      104.64      2.29 o 
   0   1  10       62.02       57.28      1.15 o 
   1   1  10       47.46       48.47      2.49 o 
   2   1  10      135.01      135.78      4.86 o 
   3   1  10        0.01        0.09      0.47 o 
   4   1  10       45.77       48.02      1.70 o 
   5   1  10       73.81       73.67      1.62 o 
   6   1  10        0.96        1.09      0.60 o 
   7   1  10        9.02        7.65      0.84 o 
   8   1  10        0.51        1.00      0.76 o 
  -7   2  10        3.53        4.87      1.37 o 
  -6   2  10       10.10       11.51      0.90 o 
  -5   2  10        8.95        8.98      0.84 o 
  -4   2  10        0.04        0.31      0.94 o 
  -3   2  10       34.45       31.21      0.86 o 
  -2   2  10       53.73       56.32      1.97 o 
  -1   2  10       62.72       60.80      1.22 o 
   0   2  10      110.52      113.46      2.38 o 
   1   2  10       28.84       27.04      0.85 o 
   2   2  10       24.05       23.84      0.73 o 
   3   2  10       58.63       56.59      1.09 o 
   4   2  10      125.55      130.96      2.66 o 
   5   2  10       16.68       16.78      0.73 o 
   6   2  10        0.85        1.34      0.56 o 
   7   2  10       14.90       14.91      0.84 o 
   8   2  10        5.45        5.71      0.79 o 
   9   2  10        0.82        1.70      1.15 o 
  -6   3  10        1.06        0.90      0.75 o 
  -5   3  10        0.25       -0.33      0.64 o 
  -4   3  10        2.57        2.70      0.62 o 
  -3   3  10        1.87        2.03      0.58 o 
  -2   3  10      156.64      156.20      7.83 o 
  -1   3  10       64.03       66.01      1.41 o 
   0   3  10      102.95       94.46      2.55 o 
   1   3  10        7.45        5.82      0.54 o 
   2   3  10      296.24      275.72      4.77 o 
   3   3  10        2.33        1.18      0.52 o 
   4   3  10        2.01        1.49      0.52 o 
   5   3  10       20.20       19.02      0.75 o 
   6   3  10        5.62        6.20      0.62 o 
   7   3  10       23.07       24.40      1.15 o 
   8   3  10        3.70        4.70      0.88 o 
   9   3  10        2.68        4.01      0.86 o 
  -6   4  10       10.49       12.48      1.94 o 
  -5   4  10       52.79       58.31      1.35 o 
  -4   4  10        0.98        1.29      0.62 o 
  -3   4  10       26.94       29.82      0.90 o 
  -2   4  10        8.34        7.34      0.62 o 
  -1   4  10      103.44       99.20      2.04 o 
   0   4  10       87.48       79.26      3.40 o 
   1   4  10        8.85        9.44      0.60 o 
   2   4  10        0.17       -0.07      1.28 o 
   3   4  10       41.09       40.87      0.90 o 
   4   4  10       14.45       13.30      0.70 o 
   5   4  10       34.82       34.37      1.52 o 
   6   4  10        2.39        2.30      0.60 o 
   7   4  10        6.09        5.53      1.28 o 
   8   4  10        0.00       -0.36      0.91 o 
   9   4  10        2.13        2.18      1.43 o 
  -6   5  10        6.63        8.14      1.49 o 
  -5   5  10       24.85       24.08      1.07 o 
  -4   5  10        8.66        9.12      1.28 o 
  -3   5  10       12.75       13.37      0.88 o 
  -2   5  10       23.52       22.03      1.31 o 
  -1   5  10       34.97       32.24      1.94 o 
   0   5  10       16.16       16.03      0.69 o 
   1   5  10       65.61       62.90      1.40 o 
   2   5  10       11.17        9.68      0.91 o 
   3   5  10        2.44        3.14      0.56 o 
   4   5  10       57.31       53.13      2.22 o 
   5   5  10       94.47       96.56      2.04 o 
   6   5  10       11.66       11.30      1.06 o 
   7   5  10        0.07        0.33      0.60 o 
   8   5  10       14.69       15.77      0.90 o 
   9   5  10        0.28        0.76      0.77 o 
  -5   6  10        0.02       -0.58      0.94 o 
  -4   6  10       12.02       12.43      0.88 o 
  -3   6  10       53.78       57.32      1.29 o 
  -2   6  10        2.07        1.90      0.62 o 
  -1   6  10        1.46        0.59      0.54 o 
   0   6  10       67.82       57.34      1.24 o 
   1   6  10       11.33        8.58      0.62 o 
   2   6  10        1.31        2.06      0.49 o 
   3   6  10       16.34       15.95      0.71 o 
   4   6  10       27.63       26.54      0.86 o 
   5   6  10        2.80        2.53      0.58 o 
   6   6  10        0.66        0.61      0.94 o 
   7   6  10        1.74        0.15      0.79 o 
   8   6  10        0.29       -0.70      0.70 o 
   9   6  10        2.81        3.36      0.84 o 
  -4   7  10        6.13        8.90      0.84 o 
  -3   7  10       22.50       22.65      2.43 o 
  -2   7  10        2.02        2.53      2.06 o 
  -1   7  10        6.38        7.51      0.85 o 
   0   7  10       57.04       50.99      1.07 o 
   1   7  10       11.87        9.33      0.66 o 
   2   7  10       37.21       37.71      0.92 o 
   3   7  10       35.43       33.78      0.92 o 
   4   7  10       79.30       74.73      1.56 o 
   5   7  10        6.00        5.59      0.76 o 
   6   7  10        6.41        3.95      0.64 o 
   7   7  10        6.04        6.13      0.75 o 
   8   7  10        1.82        1.21      0.73 o 
   9   7  10        3.56        4.69      0.86 o 
  -4   8  10        1.88        0.67      0.85 o 
  -3   8  10        8.64       10.27      0.84 o 
  -2   8  10        0.00       -0.30      0.64 o 
  -1   8  10        9.23       10.23      0.77 o 
   0   8  10        3.02        2.14      0.94 o 
   1   8  10        0.27        1.21      0.56 o 
   2   8  10        7.96        8.69      0.64 o 
   3   8  10       53.61       51.62      1.12 o 
   4   8  10        7.83        6.99      0.69 o 
   5   8  10        1.95        1.48      0.58 o 
   6   8  10        1.52        1.67      0.88 o 
   7   8  10        0.63        0.61      1.09 o 
   8   8  10        2.15        2.28      0.75 o 
  -3   9  10        5.06        6.22      1.40 o 
  -2   9  10        0.45       -0.39      0.73 o 
  -1   9  10        6.77        9.38      1.06 o 
   0   9  10        0.90        2.40      0.62 o 
   1   9  10        6.19        7.75      0.73 o 
   2   9  10       50.75       49.52      1.20 o 
   3   9  10        0.19        0.65      0.58 o 
   4   9  10        6.11        6.95      0.68 o 
   5   9  10        1.75        1.83      0.66 o 
   6   9  10        3.46        4.52      1.40 o 
   7   9  10        2.25        1.86      1.64 o 
   8   9  10        3.43        4.98      1.91 o 
  -1  10  10       13.88       15.41      2.43 o 
   0  10  10        0.32       -0.73      0.73 o 
   1  10  10        2.21        1.76      0.69 o 
   2  10  10       10.79       10.73      0.82 o 
   3  10  10        0.59        0.36      0.64 o 
   4  10  10        0.19       -0.27      0.94 o 
   5  10  10        0.84        1.80      0.67 o 
   6  10  10        0.03        1.29      0.66 o 
   7  10  10        0.01        0.36      0.75 o 
   8  10  10        0.49        1.18      1.91 o 
   0  11  10        5.78        6.37      1.00 o 
   1  11  10        1.75        2.14      0.79 o 
   2  11  10        4.10        4.31      0.91 o 
   3  11  10        0.06        1.06      0.69 o 
   4  11  10       11.01       12.06      1.55 o 
   5  11  10        0.05        1.45      0.66 o 
   6  11  10        0.15        0.43      0.77 o 
   7  11  10        6.07        7.70      0.88 o 
   2  12  10        5.51        4.18      0.92 o 
   3  12  10        2.11        1.49      0.82 o 
   4  12  10        1.06       -0.01      0.84 o 
   5  12  10        1.91        0.79      1.06 o 
  -3  -8  11        6.62        6.01      1.24 o 
  -2  -8  11        0.01        0.39      0.94 o 
  -1  -8  11        1.45        1.84      0.79 o 
   0  -8  11        0.00        0.76      0.94 o 
  -5  -7  11        4.03        4.81      0.97 o 
  -4  -7  11       10.06       10.60      0.97 o 
  -3  -7  11       21.44       21.92      1.07 o 
  -2  -7  11        4.64        5.23      0.75 o 
  -1  -7  11        9.71       10.53      1.37 o 
   0  -7  11        6.94        6.62      1.40 o 
   1  -7  11        9.47        8.35      0.88 o 
   2  -7  11       10.26        8.17      0.99 o 
  -6  -6  11        1.63        2.80      0.91 o 
  -5  -6  11        0.10        1.40      0.74 o 
  -4  -6  11       17.18       17.64      0.99 o 
  -3  -6  11        0.16       -0.71      0.71 o 
  -2  -6  11        0.03        0.27      0.82 o 
  -1  -6  11        8.53        9.75      0.81 o 
   0  -6  11       21.97       21.56      1.01 o 
   1  -6  11        5.12        5.51      0.75 o 
   2  -6  11        2.08        2.02      0.75 o 
   3  -6  11        3.05        2.96      1.12 o 
  -6  -5  11        2.34        2.61      0.90 o 
  -5  -5  11        1.18       -0.30      1.06 o 
  -4  -5  11        2.99        2.63      0.71 o 
  -3  -5  11        3.12        3.19      0.66 o 
  -2  -5  11        8.85        7.23      1.49 o 
  -1  -5  11        0.19       -0.53      0.62 o 
   0  -5  11        0.00       -0.23      1.12 o 
   1  -5  11       21.40       18.00      1.06 o 
   2  -5  11       14.88       14.21      1.73 o 
   3  -5  11        1.47        1.73      0.69 o 
   4  -5  11        2.17        1.31      0.75 o 
  -7  -4  11        0.00       -1.10      1.12 o 
  -6  -4  11        2.54        2.71      1.06 o 
  -5  -4  11        3.28        3.77      0.76 o 
  -4  -4  11        8.71        8.05      0.77 o 
  -3  -4  11        1.86        0.88      0.64 o 
  -2  -4  11        2.34        2.23      0.82 o 
  -1  -4  11        1.73       -0.01      0.79 o 
   0  -4  11        2.43        1.67      0.62 o 
   1  -4  11        1.33        1.17      0.62 o 
   2  -4  11       33.52       34.10      1.49 o 
   3  -4  11        2.25        1.76      0.64 o 
   4  -4  11        1.22        0.15      0.97 o 
   5  -4  11        0.25        1.15      0.77 o 
  -7  -3  11       11.41       13.83      1.07 o 
  -6  -3  11       13.31       14.21      0.97 o 
  -5  -3  11        3.09        2.40      0.73 o 
  -4  -3  11       24.44       25.64      0.97 o 
  -3  -3  11        4.58        4.68      1.43 o 
  -2  -3  11        6.05        5.51      0.73 o 
  -1  -3  11        0.77        0.76      0.56 o 
   0  -3  11       20.76       17.43      0.77 o 
   1  -3  11        0.40       -0.43      0.55 o 
   2  -3  11       15.66       13.63      0.97 o 
   3  -3  11        0.00       -0.49      0.64 o 
   4  -3  11       13.77       12.41      0.84 o 
   5  -3  11        1.34        0.82      1.06 o 
   6  -3  11        3.35        4.78      0.81 o 
  -7  -2  11        0.78        0.41      0.92 o 
  -6  -2  11       13.80       13.02      0.92 o 
  -5  -2  11        0.37        0.70      0.64 o 
  -4  -2  11        0.57       -0.76      0.76 o 
  -3  -2  11       12.63       14.00      0.77 o 
  -2  -2  11        0.01       -0.38      0.54 o 
  -1  -2  11       23.53       19.50      0.77 o 
   0  -2  11       16.59       17.81      1.31 o 
   1  -2  11        0.05       -0.02      0.49 o 
   2  -2  11        1.74        1.86      0.82 o 
   3  -2  11        4.69        5.81      0.62 o 
   4  -2  11       20.16       15.96      1.43 o 
   5  -2  11        1.95        1.26      0.66 o 
   6  -2  11        0.73        0.24      0.73 o 
  -7  -1  11       14.20       12.32      3.70 o 
  -6  -1  11        1.77        1.76      0.77 o 
  -5  -1  11        1.41        1.84      1.31 o 
  -4  -1  11        1.79        1.35      0.62 o 
  -3  -1  11       49.73       44.93      1.05 o 
  -2  -1  11       11.59        8.56      1.55 o 
  -1  -1  11       33.58       38.02      0.90 o 
   0  -1  11       11.53        9.65      1.15 o 
   1  -1  11       42.61       43.28      1.21 o 
   2  -1  11       31.53       30.82      1.03 o 
   3  -1  11        2.13        1.02      0.54 o 
   4  -1  11       14.63       15.98      0.79 o 
   5  -1  11        0.05       -1.69      1.70 o 
   6  -1  11        2.50        3.97      0.85 o 
   7  -1  11        1.37        0.43      0.84 o 
  -7   0  11        5.30        5.54      0.94 o 
  -6   0  11        8.91       11.50      0.88 o 
  -5   0  11        5.51        6.35      0.73 o 
  -4   0  11        0.45       -0.62      0.62 o 
  -3   0  11        0.09       -0.92      1.43 o 
  -2   0  11       81.77       78.52      2.19 o 
  -1   0  11        3.24        2.81      0.56 o 
   0   0  11        8.77        7.84      0.60 o 
   1   0  11       27.64       24.17      0.77 o 
   2   0  11        9.12        8.99      0.60 o 
   3   0  11       21.14       20.86      0.81 o 
   4   0  11        6.04        5.53      0.64 o 
   5   0  11        9.02        9.30      0.75 o 
   6   0  11        0.15        0.52      0.64 o 
   7   0  11        0.57        1.67      0.69 o 
  -7   1  11        0.27        0.97      0.86 o 
  -6   1  11        0.73        0.44      0.82 o 
  -5   1  11        6.21        8.47      0.75 o 
  -4   1  11        2.16        1.06      0.64 o 
  -3   1  11       17.85       15.88      0.85 o 
  -2   1  11       21.74       18.56      0.77 o 
  -1   1  11      215.79      229.31      4.59 o 
   0   1  11       14.82       14.98      0.66 o 
   1   1  11        0.20        0.49      0.47 o 
   2   1  11        0.42        0.03      0.47 o 
   3   1  11       56.49       55.65      1.16 o 
   4   1  11        1.67        2.31      0.56 o 
   5   1  11       30.36       28.92      0.97 o 
   6   1  11        0.37        0.91      0.62 o 
   7   1  11        1.90        2.42      0.71 o 
   8   1  11        1.35        0.91      1.21 o 
  -6   2  11       12.78       14.41      0.97 o 
  -5   2  11        3.99        1.09      0.71 o 
  -4   2  11        2.46        3.56      0.68 o 
  -3   2  11       33.72       33.74      1.21 o 
  -2   2  11       25.59       21.97      0.79 o 
  -1   2  11      123.35      119.85      3.13 o 
   0   2  11        5.35        5.56      0.56 o 
   1   2  11        2.82        4.74      1.76 o 
   2   2  11        5.44        3.61      0.56 o 
   3   2  11        6.10        5.84      0.56 o 
   4   2  11       47.57       47.46      1.03 o 
   5   2  11        0.33        0.35      0.58 o 
   6   2  11        7.03        8.17      1.00 o 
   7   2  11        3.05        4.02      0.71 o 
   8   2  11        0.47       -0.72      0.88 o 
  -6   3  11        2.51        5.10      1.09 o 
  -5   3  11        5.27        5.99      0.77 o 
  -4   3  11        7.44        5.92      0.75 o 
  -3   3  11        6.66        6.90      1.82 o 
  -2   3  11       15.71       13.43      0.73 o 
  -1   3  11      129.76      129.04      2.83 o 
   0   3  11       44.70       41.79      2.67 o 
   1   3  11        8.65        7.35      1.09 o 
   2   3  11       28.85       27.99      1.85 o 
   3   3  11       88.55       86.38      1.75 o 
   4   3  11      105.26      101.08      2.15 o 
   5   3  11        7.67        9.10      0.66 o 
   6   3  11        0.06        0.55      0.85 o 
   7   3  11        5.46        4.55      0.73 o 
   8   3  11        1.10        0.77      0.71 o 
  -6   4  11        3.85        2.78      1.85 o 
  -5   4  11        0.11       -0.33      1.34 o 
  -4   4  11        9.93       10.74      0.82 o 
  -3   4  11        2.93        3.16      0.64 o 
  -2   4  11       80.11       76.50      4.95 o 
  -1   4  11        0.93        0.21      0.52 o 
   0   4  11        9.65        8.29      0.64 o 
   1   4  11        0.13        0.30      0.49 o 
   2   4  11        1.91        2.58      0.54 o 
   3   4  11        0.00        0.50      0.49 o 
   4   4  11        2.81        2.94      0.54 o 
   5   4  11        8.71        9.59      0.73 o 
   6   4  11        1.62        1.24      1.18 o 
   7   4  11        1.01        0.70      1.09 o 
   8   4  11        3.89        3.16      0.87 o 
  -5   5  11       10.22       10.63      1.00 o 
  -4   5  11        1.51        1.54      0.71 o 
  -3   5  11        3.84        3.34      0.69 o 
  -2   5  11       18.27       21.62      0.86 o 
  -1   5  11       45.25       41.51      0.99 o 
   0   5  11        4.13        3.12      0.64 o 
   1   5  11       11.21       14.77      0.82 o 
   2   5  11        6.21        6.47      0.60 o 
   3   5  11       67.32       67.84      1.47 o 
   4   5  11       10.88       10.30      0.73 o 
   5   5  11        1.73        1.45      0.94 o 
   6   5  11       13.99       14.60      1.15 o 
   7   5  11        0.40        0.91      0.62 o 
   8   5  11        1.30        2.16      0.73 o 
   9   5  11        0.46        0.31      1.18 o 
  -5   6  11        2.46        2.43      1.40 o 
  -4   6  11        3.56        4.60      1.03 o 
  -3   6  11        9.30        9.44      0.79 o 
  -2   6  11        3.10        3.57      0.64 o 
  -1   6  11        0.49        1.43      0.58 o 
   0   6  11        0.96        0.90      0.54 o 
   1   6  11       12.88       13.12      0.69 o 
   2   6  11       10.04       10.00      0.64 o 
   3   6  11        1.26        1.21      0.76 o 
   4   6  11       30.65       30.39      0.91 o 
   5   6  11        0.81        0.39      0.76 o 
   6   6  11        3.96        3.43      0.66 o 
   7   6  11        4.73        5.81      0.71 o 
   8   6  11        2.39        3.45      0.73 o 
  -4   7  11       10.77       11.36      0.97 o 
  -3   7  11       14.48       14.02      0.90 o 
  -2   7  11       30.06       31.13      2.03 o 
  -1   7  11        6.06        6.49      0.66 o 
   0   7  11        0.64        0.46      0.91 o 
   1   7  11       29.12       23.77      0.86 o 
   2   7  11       10.30        9.98      0.69 o 
   3   7  11        5.36        6.75      0.64 o 
   4   7  11        6.12        7.11      0.64 o 
   5   7  11       13.83       12.88      0.85 o 
   6   7  11        0.43        0.85      0.56 o 
   7   7  11        0.55        0.19      2.25 o 
   8   7  11        0.15        0.42      1.15 o 
  -3   8  11        7.05        5.20      0.90 o 
  -2   8  11        0.03       -0.33      0.73 o 
  -1   8  11        0.26        0.58      0.62 o 
   0   8  11        0.00        0.14      0.58 o 
   1   8  11        4.17        3.38      1.31 o 
   2   8  11       13.32       15.06      0.77 o 
   3   8  11        0.03        0.03      0.60 o 
   4   8  11        0.07       -0.01      0.60 o 
   5   8  11        0.07        1.51      0.58 o 
   6   8  11        3.20        3.08      0.68 o 
   7   8  11        1.92        3.12      0.71 o 
   8   8  11        1.97        2.64      0.77 o 
  -2   9  11       17.90       17.40      1.64 o 
  -1   9  11        0.03        1.23      0.71 o 
   0   9  11        0.14       -0.12      0.64 o 
   1   9  11        2.71        7.19      2.64 o 
   2   9  11       41.93       45.94      1.16 o 
   3   9  11        6.25        5.17      0.71 o 
   4   9  11        3.35        4.46      0.76 o 
   5   9  11        0.61        0.70      0.79 o 
   6   9  11        0.01        0.10      0.66 o 
   7   9  11        0.49        0.27      0.73 o 
   8   9  11        2.16        1.73      1.18 o 
  -1  10  11        3.46        4.42      0.90 o 
   0  10  11        5.59        7.86      1.70 o 
   1  10  11        2.12        2.09      0.69 o 
   2  10  11        8.04        7.42      0.88 o 
   3  10  11        3.55        4.96      0.91 o 
   4  10  11        0.32       -0.75      0.75 o 
   5  10  11        6.06        6.12      0.79 o 
   6  10  11        1.34        1.86      0.75 o 
   7  10  11        4.77        5.43      0.90 o 
   1  11  11        6.05        6.31      0.88 o 
   2  11  11        8.57        9.12      0.97 o 
   3  11  11        4.93        6.42      0.86 o 
   4  11  11        2.44        2.37      0.84 o 
   5  11  11        0.09        1.28      0.73 o 
   6  11  11        5.13        7.95      0.92 o 
  -3  -7  12        2.86        3.72      1.46 o 
  -2  -7  12       16.26       17.77      2.09 o 
  -1  -7  12        2.34        2.98      0.86 o 
   0  -7  12        0.67       -0.48      0.84 o 
  -5  -6  12        1.29        2.37      0.82 o 
  -4  -6  12        0.04        0.25      1.34 o 
  -3  -6  12        0.00        0.54      0.76 o 
  -2  -6  12       12.81       14.18      0.94 o 
  -1  -6  12        5.53        6.09      1.00 o 
   0  -6  12        1.34        1.22      0.75 o 
   1  -6  12        1.37        1.47      0.75 o 
   2  -6  12        0.00        1.61      0.75 o 
  -5  -5  12       19.59       21.33      1.12 o 
  -4  -5  12        2.25        2.43      0.79 o 
  -3  -5  12        2.22        1.34      0.73 o 
  -2  -5  12        3.45        3.77      0.73 o 
  -1  -5  12        3.52        3.31      0.73 o 
   0  -5  12        4.64        4.39      0.73 o 
   1  -5  12        0.25       -0.35      1.21 o 
   2  -5  12        4.11        5.07      0.75 o 
   3  -5  12        3.75        3.07      0.84 o 
  -6  -4  12        0.51        0.94      0.86 o 
  -5  -4  12        1.46        2.31      0.79 o 
  -4  -4  12        2.41        2.49      0.77 o 
  -3  -4  12       22.56       22.06      0.97 o 
  -2  -4  12        2.79        3.64      0.66 o 
  -1  -4  12        7.20        6.46      0.69 o 
   0  -4  12        4.68        4.02      1.21 o 
   1  -4  12        1.32        1.37      0.85 o 
   2  -4  12        0.07       -0.90      1.55 o 
   3  -4  12        1.22        1.67      0.69 o 
   4  -4  12        0.07       -0.62      0.75 o 
  -6  -3  12        5.03        4.43      0.94 o 
  -5  -3  12       10.98       10.82      1.06 o 
  -4  -3  12        2.78        2.84      0.73 o 
  -3  -3  12        5.75        6.98      0.75 o 
  -2  -3  12        0.27       -0.50      0.62 o 
  -1  -3  12        3.95        3.44      0.66 o 
   0  -3  12       23.60       22.14      0.92 o 
   1  -3  12        0.31        0.20      0.62 o 
   2  -3  12       10.56       11.09      0.82 o 
   3  -3  12       24.34       24.40      1.01 o 
   4  -3  12        0.38       -0.15      0.82 o 
   5  -3  12        2.46        3.47      0.75 o 
  -6  -2  12        7.23        5.84      0.94 o 
  -5  -2  12        6.41        7.73      1.21 o 
  -4  -2  12        2.11        1.98      0.71 o 
  -3  -2  12        2.26        2.68      0.62 o 
  -2  -2  12        3.10        4.37      0.64 o 
  -1  -2  12       11.99       12.95      0.71 o 
   0  -2  12       11.33       12.37      1.40 o 
   1  -2  12       23.66       23.85      1.37 o 
   2  -2  12        0.14       -0.19      0.58 o 
   3  -2  12       19.43       20.63      1.18 o 
   4  -2  12        1.43        2.34      1.15 o 
   5  -2  12        0.42        0.88      0.64 o 
   6  -2  12        0.07        0.31      0.75 o 
  -6  -1  12        0.45        0.58      2.03 o 
  -5  -1  12       10.65       11.96      2.49 o 
  -4  -1  12        1.13        2.40      0.66 o 
  -3  -1  12        2.47        3.39      0.97 o 
  -2  -1  12       27.61       26.86      0.94 o 
  -1  -1  12        0.04       -0.28      0.54 o 
   0  -1  12       11.43       11.21      0.66 o 
   1  -1  12        7.38        8.46      1.03 o 
   2  -1  12        0.67        1.66      0.70 o 
   3  -1  12        0.20       -0.14      0.58 o 
   4  -1  12        0.67        0.79      0.64 o 
   5  -1  12        2.21        2.68      1.00 o 
   6  -1  12        0.03       -0.66      0.66 o 
  -6   0  12        2.88        2.52      0.88 o 
  -5   0  12        0.00        0.38      0.71 o 
  -4   0  12        0.20        0.27      0.60 o 
  -3   0  12      137.67      126.44      2.62 o 
  -2   0  12       82.18       71.12      1.67 o 
  -1   0  12       27.78       29.19      0.86 o 
   0   0  12        0.03       -0.52      0.52 o 
   1   0  12       12.15       11.98      0.66 o 
   2   0  12       17.65       15.77      0.73 o 
   3   0  12        1.73        1.63      0.64 o 
   4   0  12       22.65       24.98      1.06 o 
   5   0  12        1.76        2.00      0.64 o 
   6   0  12        0.73        1.22      0.66 o 
   7   0  12        0.50       -0.79      0.79 o 
  -6   1  12        0.79        0.61      0.82 o 
  -5   1  12       10.48       12.52      0.85 o 
  -4   1  12        0.05        0.14      0.66 o 
  -3   1  12       26.18       24.86      2.06 o 
  -2   1  12        0.32        0.09      0.56 o 
  -1   1  12        2.48        2.48      0.56 o 
   0   1  12        2.52        2.62      0.54 o 
   1   1  12       39.99       39.38      1.55 o 
   2   1  12        3.59        4.23      0.56 o 
   3   1  12        6.20        5.71      1.12 o 
   4   1  12       13.68       14.47      0.82 o 
   5   1  12        0.59       -0.39      0.82 o 
   6   1  12        0.81        0.94      0.64 o 
   7   1  12        0.01       -0.14      0.71 o 
  -6   2  12        0.10        0.82      0.82 o 
  -5   2  12        1.66        1.88      0.88 o 
  -4   2  12        0.04       -0.24      0.64 o 
  -3   2  12        1.96        2.69      0.64 o 
  -2   2  12        4.16        2.83      0.60 o 
  -1   2  12        0.46        0.14      0.54 o 
   0   2  12       16.55       15.84      1.12 o 
   1   2  12        5.78        5.62      0.56 o 
   2   2  12        2.18        1.64      0.52 o 
   3   2  12        0.00       -0.01      0.54 o 
   4   2  12       64.94       65.35      1.58 o 
   5   2  12        8.31        8.93      0.88 o 
   6   2  12        0.78        0.67      0.66 o 
   7   2  12        3.82        5.11      0.76 o 
   8   2  12        3.45        4.51      1.49 o 
  -6   3  12        1.46        0.73      1.46 o 
  -5   3  12       27.49       28.71      1.82 o 
  -4   3  12        0.72        0.15      0.64 o 
  -3   3  12        0.59       -0.25      0.62 o 
  -2   3  12        1.50        0.97      0.73 o 
  -1   3  12        6.21        5.91      0.60 o 
   0   3  12        3.14        4.10      0.56 o 
   1   3  12       59.16       56.28      1.76 o 
   2   3  12       35.33       36.61      0.92 o 
   3   3  12        0.77        0.94      0.73 o 
   4   3  12       26.84       27.18      1.37 o 
   5   3  12        9.09        7.78      0.73 o 
   6   3  12        3.53        3.39      1.09 o 
   7   3  12        2.58        3.06      0.71 o 
   8   3  12        0.01       -0.11      1.67 o 
  -5   4  12        2.69        4.14      1.58 o 
  -4   4  12        2.24        2.24      1.06 o 
  -3   4  12        0.07       -0.09      0.88 o 
  -2   4  12        3.29        3.74      1.00 o 
  -1   4  12        0.16       -0.30      0.56 o 
   0   4  12        0.05        0.55      0.52 o 
   1   4  12        8.93        9.18      0.62 o 
   2   4  12        0.40       -0.67      0.67 o 
   3   4  12        1.13        1.75      0.54 o 
   4   4  12        2.96        3.13      0.56 o 
   5   4  12       11.50       10.80      1.67 o 
   6   4  12        1.06        0.49      0.64 o 
   7   4  12        0.06       -0.06      0.73 o 
   8   4  12        0.33        0.22      0.75 o 
  -5   5  12        0.26        0.38      0.84 o 
  -4   5  12        0.60        0.27      1.49 o 
  -3   5  12        5.79        6.98      0.77 o 
  -2   5  12        0.53        1.12      0.73 o 
  -1   5  12       29.64       27.48      0.94 o 
   0   5  12       31.53       30.36      1.61 o 
   1   5  12       11.62       11.10      0.69 o 
   2   5  12       10.42       11.85      0.69 o 
   3   5  12        2.71        3.51      1.18 o 
   4   5  12       52.60       50.16      1.12 o 
   5   5  12        7.59        7.49      0.71 o 
   6   5  12        4.02        4.81      1.52 o 
   7   5  12        0.00        0.02      0.67 o 
   8   5  12        0.23        0.13      0.75 o 
  -4   6  12        5.98        5.89      0.88 o 
  -3   6  12        2.62        1.92      0.75 o 
  -2   6  12        0.96        0.63      0.66 o 
  -1   6  12       18.33       15.67      0.86 o 
   0   6  12        0.02        0.46      0.56 o 
   1   6  12        1.04        0.49      0.56 o 
   2   6  12        6.90        6.83      0.62 o 
   3   6  12        5.99        5.93      0.62 o 
   4   6  12       44.32       44.14      1.12 o 
   5   6  12        6.22        4.08      0.66 o 
   6   6  12        9.78       11.63      0.84 o 
   7   6  12        1.39        1.12      1.06 o 
   8   6  12        0.03       -0.22      0.85 o 
  -3   7  12        1.17        1.82      0.88 o 
  -2   7  12        2.82        3.28      0.75 o 
  -1   7  12        5.18        7.21      0.69 o 
   0   7  12        0.00        1.19      0.79 o 
   1   7  12        0.02        0.18      0.60 o 
   2   7  12       29.22       27.09      0.97 o 
   3   7  12       14.03       14.07      1.21 o 
   4   7  12        0.09        0.18      0.58 o 
   5   7  12        3.13        3.25      0.69 o 
   6   7  12        2.98        2.78      1.49 o 
   7   7  12        0.03       -0.69      0.69 o 
   8   7  12        0.12        1.65      0.75 o 
  -2   8  12        3.41        2.46      0.79 o 
  -1   8  12        0.09       -0.03      0.69 o 
   0   8  12        0.86        0.18      0.69 o 
   1   8  12       12.09       13.37      0.82 o 
   2   8  12        2.42        3.88      0.66 o 
   3   8  12        7.83        7.42      0.88 o 
   4   8  12       14.04       14.59      0.84 o 
   5   8  12        2.56        2.65      0.69 o 
   6   8  12        4.69        5.11      0.77 o 
   7   8  12        1.81        2.56      0.71 o 
   8   8  12        0.52        1.31      0.82 o 
  -1   9  12       21.11       22.24      2.37 o 
   0   9  12        6.48       10.03      0.91 o 
   1   9  12       20.41       18.07      0.94 o 
   2   9  12        0.16        0.08      0.76 o 
   3   9  12       20.98       22.15      0.97 o 
   4   9  12        1.06        1.24      0.69 o 
   5   9  12        0.19       -0.06      0.64 o 
   6   9  12        3.73        4.27      0.75 o 
   7   9  12        0.97        0.94      1.43 o 
   0  10  12        1.24        0.93      0.84 o 
   1  10  12        1.74        1.66      0.79 o 
   2  10  12        0.54       -0.27      1.06 o 
   3  10  12       13.12       14.79      0.94 o 
   4  10  12        0.06       -0.80      0.85 o 
   5  10  12        0.97        1.55      0.73 o 
   6  10  12        1.16       -0.03      0.77 o 
   2  11  12        0.36       -0.76      0.79 o 
   3  11  12        5.50        7.62      0.94 o 
   4  11  12        2.41        5.15      1.97 o 
   5  11  12        0.35        0.75      0.79 o 
  -3  -6  13        0.72        0.39      1.46 o 
  -2  -6  13        3.98        4.80      0.90 o 
  -1  -6  13        6.44        6.85      0.92 o 
   0  -6  13        2.18        2.73      0.82 o 
   1  -6  13        1.18        2.38      0.79 o 
  -4  -5  13       10.41       11.54      1.05 o 
  -3  -5  13        2.83        1.42      0.84 o 
  -2  -5  13        3.77        5.38      0.79 o 
  -1  -5  13        9.59        9.50      0.90 o 
   0  -5  13        1.09        2.72      1.67 o 
   1  -5  13        0.08        0.67      0.71 o 
   2  -5  13        0.16        0.59      2.76 o 
  -5  -4  13        2.84        1.91      1.43 o 
  -4  -4  13        7.53        7.16      0.87 o 
  -3  -4  13       28.25       31.37      1.16 o 
  -2  -4  13        0.60        0.03      0.73 o 
  -1  -4  13        0.30        0.88      0.69 o 
   0  -4  13        0.45        0.36      0.66 o 
   1  -4  13        6.23        5.72      0.79 o 
   2  -4  13        0.34        0.29      1.46 o 
   3  -4  13        1.26        1.98      1.18 o 
   4  -4  13        0.20        0.88      0.77 o 
  -5  -3  13        3.09        3.23      0.91 o 
  -4  -3  13        5.88        7.32      0.86 o 
  -3  -3  13        2.23        2.17      0.71 o 
  -2  -3  13        3.67        4.33      0.71 o 
  -1  -3  13        3.69        3.63      0.82 o 
   0  -3  13        1.73        0.85      1.09 o 
   1  -3  13       18.48       18.08      1.49 o 
   2  -3  13        0.73        0.11      0.71 o 
   3  -3  13       16.54       15.45      0.97 o 
   4  -3  13        4.68        6.52      1.00 o 
  -6  -2  13        0.55       -0.23      1.49 o 
  -5  -2  13        5.73        6.14      0.84 o 
  -4  -2  13        0.01       -0.16      0.71 o 
  -3  -2  13       17.93       18.10      0.94 o 
  -2  -2  13        2.09        1.14      1.70 o 
  -1  -2  13        1.62        2.16      0.64 o 
   0  -2  13        9.11        8.79      0.71 o 
   1  -2  13       14.99       14.89      1.00 o 
   2  -2  13        1.98        2.94      0.62 o 
   3  -2  13       11.90       11.52      0.86 o 
   4  -2  13        0.05       -0.73      0.73 o 
   5  -2  13        0.23       -0.55      1.03 o 
  -6  -1  13        0.32       -1.00      1.37 o 
  -5  -1  13        0.07       -0.77      0.77 o 
  -4  -1  13       13.38       14.60      0.90 o 
  -3  -1  13        3.43        2.99      1.40 o 
  -2  -1  13       47.19       49.16      1.25 o 
  -1  -1  13        6.07        8.32      0.73 o 
   0  -1  13        3.03        2.44      0.60 o 
   1  -1  13        0.42        0.82      0.60 o 
   2  -1  13        2.39        2.59      0.64 o 
   3  -1  13        2.31        2.13      0.64 o 
   4  -1  13        0.80        0.68      0.66 o 
   5  -1  13        0.04       -0.31      0.66 o 
   6  -1  13        0.69        1.73      0.97 o 
  -6   0  13        5.62        7.75      1.94 o 
  -5   0  13        0.70       -0.54      0.75 o 
  -4   0  13        0.92        0.49      0.71 o 
  -3   0  13       21.40       18.78      1.06 o 
  -2   0  13        0.04        0.58      0.62 o 
  -1   0  13        7.96        5.88      0.71 o 
   0   0  13        0.06        0.21      0.56 o 
   1   0  13        3.96        6.01      0.64 o 
   2   0  13        1.02        1.13      0.58 o 
   3   0  13        0.04        0.06      0.82 o 
   4   0  13       14.82       15.31      0.90 o 
   5   0  13        0.04        0.39      0.64 o 
   6   0  13        0.28        0.49      0.69 o 
  -5   1  13        0.94       -0.81      0.81 o 
  -4   1  13        0.02        1.40      1.18 o 
  -3   1  13        7.03        7.23      0.76 o 
  -2   1  13      204.25      203.07      4.92 o 
  -1   1  13        4.52        5.60      0.85 o 
   0   1  13        2.56        3.18      0.60 o 
   1   1  13        0.01       -0.09      0.54 o 
   2   1  13       15.89       16.18      1.21 o 
   3   1  13        1.14        1.07      0.97 o 
   4   1  13       26.49       27.10      0.97 o 
   5   1  13        0.18        0.29      0.66 o 
   6   1  13        0.45        1.30      0.68 o 
   7   1  13        0.22        1.25      1.40 o 
  -5   2  13        2.80        3.04      2.06 o 
  -4   2  13        2.66        2.49      0.77 o 
  -3   2  13        4.70        3.04      0.94 o 
  -2   2  13       19.34       15.54      2.00 o 
  -1   2  13        0.04        0.02      1.15 o 
   0   2  13        6.22        6.13      0.64 o 
   1   2  13        0.27        0.36      0.56 o 
   2   2  13        8.49       10.19      1.52 o 
   3   2  13        5.66        5.80      0.69 o 
   4   2  13        0.42        0.64      0.91 o 
   5   2  13        3.19        3.31      0.71 o 
   6   2  13        2.28        3.55      0.70 o 
   7   2  13        0.03        0.70      0.73 o 
  -5   3  13        0.26        0.70      1.12 o 
  -4   3  13        0.29        0.79      0.73 o 
  -3   3  13        1.26        1.03      0.69 o 
  -2   3  13        0.58        1.12      0.60 o 
  -1   3  13        2.12        3.22      0.60 o 
   0   3  13       19.25       17.02      0.79 o 
   1   3  13        0.30        0.31      0.54 o 
   2   3  13       15.07       13.69      0.75 o 
   3   3  13        3.76        4.65      0.62 o 
   4   3  13       12.44       14.02      0.84 o 
   5   3  13        1.16        1.51      0.62 o 
   6   3  13        3.01        3.43      0.73 o 
   7   3  13        0.06       -0.36      1.12 o 
  -4   4  13       14.30       15.57      0.98 o 
  -3   4  13        1.10        0.88      0.94 o 
  -2   4  13       18.22       18.74      0.88 o 
  -1   4  13        6.01        5.31      0.71 o 
   0   4  13        0.09       -0.56      0.56 o 
   1   4  13        6.00        5.60      0.70 o 
   2   4  13        6.62        5.47      0.64 o 
   3   4  13        1.83        2.64      0.60 o 
   4   4  13       13.74       12.74      0.82 o 
   5   4  13        1.02       -0.25      1.64 o 
   6   4  13        1.99        0.76      0.71 o 
   7   4  13        1.10        1.72      0.71 o 
  -4   5  13        5.65        6.21      1.67 o 
  -3   5  13        2.88        3.07      0.77 o 
  -2   5  13       10.89       12.26      0.84 o 
  -1   5  13        0.09        0.12      0.60 o 
   0   5  13       19.38       17.79      0.84 o 
   1   5  13       37.02       33.22      1.05 o 
   2   5  13        5.89        7.10      0.69 o 
   3   5  13        4.15        3.77      0.64 o 
   4   5  13        1.36        1.75      1.52 o 
   5   5  13       21.93       22.85      1.34 o 
   6   5  13        5.62        4.57      0.77 o 
   7   5  13        0.20       -0.43      0.71 o 
   8   5  13        0.21        0.67      0.81 o 
  -3   6  13        0.56        0.81      1.37 o 
  -2   6  13        7.10        8.42      0.82 o 
  -1   6  13        4.48        4.93      1.09 o 
   0   6  13        2.71        1.96      0.62 o 
   1   6  13       23.26       19.76      0.86 o 
   2   6  13        1.27        1.91      0.60 o 
   3   6  13        0.07       -0.62      0.62 o 
   4   6  13        3.22        3.43      0.69 o 
   5   6  13       26.83       24.91      1.05 o 
   6   6  13        0.31        1.91      0.70 o 
   7   6  13        1.18        1.67      0.73 o 
  -3   7  13        4.34        4.44      1.00 o 
  -2   7  13        1.31        3.59      1.15 o 
  -1   7  13        6.19        6.35      1.15 o 
   0   7  13        3.04        2.99      1.61 o 
   1   7  13        1.51        0.85      0.62 o 
   2   7  13        2.18        3.49      0.69 o 
   3   7  13       12.70       14.48      0.88 o 
   4   7  13        0.10       -0.66      0.66 o 
   5   7  13        0.41        0.33      0.64 o 
   6   7  13        6.55        7.90      0.82 o 
   7   7  13        3.55        3.05      0.84 o 
  -2   8  13        5.31        5.54      1.06 o 
  -1   8  13        0.00        0.79      0.79 o 
   0   8  13       11.41       11.78      1.46 o 
   1   8  13       14.95       14.82      0.86 o 
   2   8  13       11.34       12.40      0.84 o 
   3   8  13        0.17        0.51      0.66 o 
   4   8  13        2.32        3.71      0.66 o 
   5   8  13        7.78        8.73      0.82 o 
   6   8  13        1.86        2.55      0.85 o 
   7   8  13        0.53        0.67      0.77 o 
  -1   9  13        6.93        8.71      1.64 o 
   0   9  13       14.37       16.55      1.07 o 
   1   9  13       15.70       18.36      1.01 o 
   2   9  13       14.69       13.54      0.90 o 
   3   9  13        1.83        2.23      0.71 o 
   4   9  13        2.26        2.71      1.49 o 
   5   9  13        1.36        1.38      0.71 o 
   6   9  13        1.61        0.06      0.82 o 
   1  10  13        3.61        3.97      0.88 o 
   2  10  13        9.81        8.70      0.92 o 
   3  10  13        0.23        0.40      1.76 o 
   4  10  13       16.91       19.13      1.31 o 
   5  10  13        1.66        1.68      0.84 o 
  -3  -5  14        7.75        7.73      1.03 o 
  -2  -5  14        1.42        1.79      0.86 o 
  -1  -5  14       15.56       18.80      1.55 o 
   0  -5  14        5.55        4.65      0.88 o 
   1  -5  14        1.86        2.58      0.86 o 
  -4  -4  14       17.49       20.03      1.16 o 
  -3  -4  14        0.45        0.60      0.86 o 
  -2  -4  14       20.94       24.63      1.09 o 
  -1  -4  14        0.59        0.55      0.71 o 
   0  -4  14        4.68        3.60      1.31 o 
   1  -4  14        1.40        1.85      0.73 o 
   2  -4  14        6.89        7.61      0.94 o 
  -4  -3  14        0.20        0.97      0.94 o 
  -3  -3  14       14.14       15.95      1.73 o 
  -2  -3  14       31.93       31.18      1.16 o 
  -1  -3  14        0.67        0.28      1.00 o 
   0  -3  14        3.21        3.10      0.75 o 
   1  -3  14        1.46        1.75      0.73 o 
   2  -3  14       21.42       22.88      1.31 o 
   3  -3  14        0.87        2.11      0.79 o 
   4  -3  14        0.00       -0.15      1.18 o 
  -5  -2  14        0.82        1.24      1.55 o 
  -4  -2  14        7.42        9.26      0.94 o 
  -3  -2  14        0.53        0.18      1.31 o 
  -2  -2  14        1.25       -0.06      0.88 o 
  -1  -2  14        5.34        6.13      1.12 o 
   0  -2  14        0.47        0.17      0.66 o 
   1  -2  14        1.78        0.94      0.69 o 
   2  -2  14       10.88       10.43      1.37 o 
   3  -2  14        0.99        2.88      0.71 o 
   4  -2  14        3.67        4.16      0.82 o 
  -5  -1  14        0.01        0.65      0.85 o 
  -4  -1  14        7.20        6.30      1.52 o 
  -3  -1  14       37.15       35.05      1.64 o 
  -2  -1  14       41.37       44.27      1.20 o 
  -1  -1  14        4.42        2.47      0.76 o 
   0  -1  14        1.31        1.49      0.69 o 
   1  -1  14        4.62        4.39      0.66 o 
   2  -1  14        0.16       -0.18      0.62 o 
   3  -1  14        7.73        8.71      0.84 o 
   4  -1  14        5.88        6.49      0.79 o 
   5  -1  14        1.09        0.67      0.77 o 
  -5   0  14        1.07        0.88      1.21 o 
  -4   0  14        1.98        1.46      0.75 o 
  -3   0  14       52.78       47.90      1.31 o 
  -2   0  14        0.66        0.01      1.52 o 
  -1   0  14       22.18       24.43      0.97 o 
   0   0  14        0.00        0.24      0.60 o 
   1   0  14        5.79        4.99      1.09 o 
   2   0  14        8.44       10.00      1.37 o 
   3   0  14        9.97       10.85      0.84 o 
   4   0  14        0.76        1.85      0.69 o 
   5   0  14        0.23        0.12      0.71 o 
   6   0  14        1.93        2.38      0.84 o 
  -5   1  14        8.68       10.60      1.12 o 
  -4   1  14        0.05        0.50      0.75 o 
  -3   1  14        2.10        3.08      1.00 o 
  -2   1  14       14.91       10.86      0.88 o 
  -1   1  14        8.52       10.10      0.81 o 
   0   1  14        3.47        2.48      0.66 o 
   1   1  14        1.49        2.86      0.91 o 
   2   1  14        5.14        4.79      0.66 o 
   3   1  14       28.01       29.24      1.03 o 
   4   1  14        4.36        4.53      1.24 o 
   5   1  14        2.44        2.46      0.73 o 
   6   1  14        0.01       -0.42      0.88 o 
  -4   2  14        0.99        0.61      0.85 o 
  -3   2  14        6.70        6.94      0.82 o 
  -2   2  14        0.46       -0.97      0.97 o 
  -1   2  14       31.22       27.78      0.99 o 
   0   2  14        1.24        1.43      1.21 o 
   1   2  14        4.92        6.38      1.37 o 
   2   2  14        0.01        0.34      0.58 o 
   3   2  14       18.28       18.88      0.88 o 
   4   2  14        0.65        0.70      0.69 o 
   5   2  14       26.80       27.94      1.12 o 
   6   2  14        6.47        5.73      0.86 o 
  -4   3  14        0.26       -0.88      0.88 o 
  -3   3  14        4.51        5.96      0.77 o 
  -2   3  14        0.03       -0.55      0.73 o 
  -1   3  14        0.40        1.61      0.62 o 
   0   3  14        0.89        0.67      1.00 o 
   1   3  14        1.07        1.61      0.60 o 
   2   3  14        2.39        2.46      0.64 o 
   3   3  14        0.15        0.76      0.60 o 
   4   3  14        3.53        3.66      1.28 o 
   5   3  14        0.15       -0.70      0.76 o 
   6   3  14        0.83        1.14      1.21 o 
   7   3  14        0.10        0.72      0.75 o 
  -4   4  14        0.76        1.96      0.79 o 
  -3   4  14        1.00        2.59      0.75 o 
  -2   4  14        0.46        1.87      1.31 o 
  -1   4  14        5.27        7.91      1.03 o 
   0   4  14       11.58       11.50      0.79 o 
   1   4  14       33.58       32.24      1.07 o 
   2   4  14        6.48        7.11      0.73 o 
   3   4  14        0.02        0.74      0.58 o 
   4   4  14       43.68       43.93      1.28 o 
   5   4  14       22.13       22.98      1.97 o 
   6   4  14        0.67        0.01      1.37 o 
   7   4  14        0.01       -0.30      0.85 o 
  -3   5  14        0.19        0.12      0.79 o 
  -2   5  14       10.12        8.13      0.82 o 
  -1   5  14        0.11        0.76      0.66 o 
   0   5  14        5.13        5.59      1.28 o 
   1   5  14        0.27        0.71      0.62 o 
   2   5  14        3.81        3.97      0.73 o 
   3   5  14        1.35        0.18      0.69 o 
   4   5  14       15.57       18.60      1.15 o 
   5   5  14        9.33       10.45      0.86 o 
   6   5  14        0.04       -0.14      1.34 o 
   7   5  14        0.73        0.58      0.77 o 
  -3   6  14        7.83        6.51      0.97 o 
  -2   6  14        7.34        7.68      0.86 o 
  -1   6  14        3.88        2.31      0.79 o 
   0   6  14        2.86        2.49      0.68 o 
   1   6  14        0.16       -0.62      0.62 o 
   2   6  14        1.19        1.93      0.94 o 
   3   6  14        4.48        4.46      0.71 o 
   4   6  14        0.04        0.82      0.82 o 
   5   6  14        1.86        2.36      1.12 o 
   6   6  14        8.48        8.75      0.86 o 
   7   6  14        2.11        2.92      0.75 o 
  -2   7  14        0.01        0.25      0.77 o 
  -1   7  14        2.69        2.58      0.77 o 
   0   7  14       27.81       31.75      1.14 o 
   1   7  14        0.68        0.45      0.66 o 
   2   7  14        8.23        7.92      0.82 o 
   3   7  14        3.15        3.24      0.69 o 
   4   7  14       11.67       12.54      0.88 o 
   5   7  14        1.40        1.37      1.06 o 
   6   7  14        1.30        0.44      0.79 o 
   7   7  14        0.57        0.81      0.79 o 
  -1   8  14        6.11        8.70      1.91 o 
   0   8  14       22.17       22.18      1.16 o 
   1   8  14        4.29        3.34      0.77 o 
   2   8  14        0.25        0.32      1.43 o 
   3   8  14        0.00       -0.26      0.71 o 
   4   8  14       19.39       19.37      2.85 o 
   5   8  14        2.47        4.10      0.75 o 
   6   8  14        2.67        5.02      1.46 o 
   0   9  14        2.72        5.45      0.86 o 
   1   9  14       19.11       19.63      1.12 o 
   2   9  14       11.34       11.49      1.28 o 
   3   9  14        5.08        5.55      1.34 o 
   4   9  14        0.41       -0.34      1.21 o 
   5   9  14        0.15       -0.32      0.79 o 
  -2  -4  15       15.15       17.41      1.15 o 
  -1  -4  15        1.07       -0.97      2.37 o 
   0  -4  15        9.89       11.26      0.97 o 
  -3  -3  15        8.57       10.49      0.99 o 
  -2  -3  15       11.74       14.40      1.03 o 
  -1  -3  15       10.40       10.81      1.01 o 
   0  -3  15        0.06        1.25      0.75 o 
   1  -3  15        2.19        2.04      0.86 o 
   2  -3  15        2.83        3.22      0.86 o 
  -3  -2  15        2.22        3.38      0.88 o 
  -2  -2  15       33.12       34.60      1.24 o 
  -1  -2  15        1.11        0.76      0.75 o 
   0  -2  15        1.96        1.99      0.75 o 
   1  -2  15        2.34        2.45      1.76 o 
   2  -2  15        1.69        0.89      0.75 o 
   3  -2  15        7.04        6.70      1.64 o 
  -4  -1  15        8.43        7.40      1.01 o 
  -3  -1  15        0.03        0.04      0.79 o 
  -2  -1  15        8.90        8.40      0.92 o 
  -1  -1  15        0.47        1.49      0.73 o 
   0  -1  15        8.48        8.68      1.21 o 
   1  -1  15        0.02       -0.71      0.71 o 
   2  -1  15        0.67        1.12      1.03 o 
   3  -1  15        1.85        2.67      0.77 o 
   4  -1  15        0.01       -0.82      0.82 o 
  -4   0  15        0.25        0.53      0.84 o 
  -3   0  15        7.32        4.87      1.34 o 
  -2   0  15       27.13       25.61      1.97 o 
  -1   0  15       18.18       19.97      1.31 o 
   0   0  15        0.72        0.33      0.69 o 
   1   0  15        0.12       -0.52      0.82 o 
   2   0  15        3.88        3.06      0.75 o 
   3   0  15        0.16       -0.75      0.75 o 
   4   0  15       18.58       18.50      1.03 o 
   5   0  15        0.80        0.26      0.75 o 
  -4   1  15        0.25        0.09      1.34 o 
  -3   1  15       15.84       13.79      0.94 o 
  -2   1  15       30.00       30.36      1.16 o 
  -1   1  15        4.10        5.73      0.75 o 
   0   1  15        0.02        0.76      0.64 o 
   1   1  15        8.00        8.75      0.82 o 
   2   1  15        5.50        5.52      0.79 o 
   3   1  15        0.01       -0.03      0.69 o 
   4   1  15        4.16        3.46      0.82 o 
   5   1  15        0.60        1.29      0.79 o 
  -4   2  15        1.36        1.31      0.84 o 
  -3   2  15        0.78        1.83      0.81 o 
  -2   2  15        1.47        1.88      0.73 o 
  -1   2  15        0.21       -0.06      0.69 o 
   0   2  15        0.21       -0.26      1.12 o 
   1   2  15        3.30        2.63      0.68 o 
   2   2  15        0.31        0.49      0.64 o 
   3   2  15        0.16       -0.36      1.21 o 
   4   2  15       15.50       14.65      0.94 o 
   5   2  15        0.67        0.43      1.88 o 
   6   2  15        0.01        0.54      0.75 o 
  -3   3  15        9.59       11.24      0.97 o 
  -2   3  15        9.61        9.91      1.24 o 
  -1   3  15        2.65        2.93      0.77 o 
   0   3  15        0.13       -0.39      0.69 o 
   1   3  15        3.36        4.17      1.24 o 
   2   3  15        0.38        0.28      0.66 o 
   3   3  15        0.50       -0.69      0.69 o 
   4   3  15       13.26       13.42      0.94 o 
   5   3  15        4.17        4.54      0.79 o 
   6   3  15        0.13       -0.76      0.94 o 
  -3   4  15        4.72        5.95      0.88 o 
  -2   4  15        0.03       -0.77      0.77 o 
  -1   4  15       12.31       11.96      0.88 o 
   0   4  15       10.87       12.63      0.97 o 
   1   4  15       16.47       17.24      0.92 o 
   2   4  15        9.49       10.82      1.55 o 
   3   4  15        0.99        3.44      0.66 o 
   4   4  15        3.28        4.02      0.75 o 
   5   4  15        0.48       -0.05      0.75 o 
   6   4  15        1.19        0.97      1.03 o 
  -2   5  15        0.05       -0.09      0.77 o 
  -1   5  15        1.98       -0.16      0.79 o 
   0   5  15        1.87        0.34      0.71 o 
   1   5  15        3.21        2.25      0.97 o 
   2   5  15        3.87        4.97      0.71 o 
   3   5  15        0.07       -0.59      0.82 o 
   4   5  15        2.01        2.83      0.77 o 
   5   5  15        9.17        9.97      0.88 o 
   6   5  15        2.52        4.01      0.81 o 
  -2   6  15        2.48        3.28      1.40 o 
  -1   6  15       15.86       15.42      0.99 o 
   0   6  15        2.29        4.01      1.09 o 
   1   6  15        0.47       -0.73      0.73 o 
   2   6  15        2.83        2.67      0.73 o 
   3   6  15        5.66        6.15      0.77 o 
   4   6  15        0.07        0.64      1.06 o 
   5   6  15        6.21        8.80      0.88 o 
   6   6  15        1.38        0.25      0.86 o 
  -1   7  15        3.42        1.77      0.92 o 
   0   7  15        0.00       -0.12      0.77 o 
   1   7  15       10.77       11.92      1.09 o 
   2   7  15        1.75        2.52      0.77 o 
   3   7  15        4.24        3.33      0.85 o 
   4   7  15        1.62        1.90      0.75 o 
   5   7  15        0.33        1.10      0.75 o 
   6   7  15        0.03       -0.08      0.77 o 
   0   8  15        7.56        9.62      1.01 o 
   1   8  15       45.05       51.57      1.70 o 
   2   8  15        4.63        3.40      0.88 o 
   3   8  15        0.47        2.03      0.73 o 
   4   8  15        0.02        0.27      0.77 o 
   5   8  15        7.61        7.04      1.49 o 
   3   9  15        0.01       -0.03      0.77 o 
  -1  -2  16       20.11       24.65      1.22 o 
   0  -2  16        0.01       -0.25      0.77 o 
   1  -2  16        0.17        0.85      1.28 o 
  -2  -1  16        0.07        1.06      0.82 o 
  -1  -1  16        4.14        3.65      2.03 o 
   0  -1  16        4.95        4.96      0.88 o 
   1  -1  16        0.71        0.52      1.12 o 
   2  -1  16        1.60        3.25      0.77 o 
   3  -1  16        0.17        0.18      0.82 o 
  -2   0  16        0.99        1.62      0.79 o 
  -1   0  16        7.68        6.77      0.92 o 
   0   0  16        5.34        5.49      0.82 o 
   1   0  16        0.01        0.67      0.71 o 
   2   0  16        0.11       -0.84      0.84 o 
   3   0  16        0.46        0.95      1.34 o 
  -3   1  16        0.51       -0.27      0.88 o 
  -2   1  16        4.57        4.44      0.92 o 
  -1   1  16        2.95        1.42      0.84 o 
   0   1  16        0.14        0.30      1.00 o 
   1   1  16        0.97        0.86      0.75 o 
   2   1  16        2.40        1.46      1.00 o 
   3   1  16        4.97        6.16      1.06 o 
   4   1  16        2.95        3.66      1.76 o 
  -2   2  16        0.08        0.97      1.18 o 
  -1   2  16        1.06        1.46      0.97 o 
   0   2  16        7.14        5.86      0.86 o 
   1   2  16        0.05        0.68      1.15 o 
   2   2  16        1.36        1.03      0.79 o 
   3   2  16        0.73        1.52      1.15 o 
   4   2  16       10.10       12.27      0.99 o 
  -2   3  16        0.04        0.64      0.79 o 
  -1   3  16        0.35       -0.32      0.75 o 
   0   3  16        5.32        6.20      0.82 o 
   1   3  16        2.01        2.64      0.73 o 
   2   3  16        2.91        3.11      0.79 o 
   3   3  16        0.03        0.64      0.69 o 
   4   3  16        0.39        1.12      1.15 o 
   5   3  16        2.55        2.67      0.88 o 
  -2   4  16       12.90       15.39      1.05 o 
  -1   4  16        0.11       -0.81      0.81 o 
   0   4  16        7.03        7.75      0.86 o 
   1   4  16        3.63        4.54      1.37 o 
   2   4  16        1.42        0.67      0.73 o 
   3   4  16        7.83        9.04      1.37 o 
   4   4  16        0.08        0.89      0.75 o 
   5   4  16        1.71        1.61      0.97 o 
  -1   5  16        1.87        0.68      0.88 o 
   0   5  16        1.44        1.09      0.77 o 
   1   5  16        2.38        3.10      0.77 o 
   2   5  16        1.66        2.60      0.82 o 
   3   5  16        5.10        4.11      0.84 o 
   4   5  16        0.03       -1.94      1.94 o 
   5   5  16        2.05        3.11      0.97 o 
   0   6  16        1.93        1.12      1.67 o 
   1   6  16        0.02        1.21      0.77 o 
   2   6  16        0.02        0.07      0.75 o 
   3   6  16        0.01        0.18      1.03 o 
   4   6  16        3.55        3.63      1.18 o 
   5   6  16        1.25        1.55      0.94 o 
   1   7  16        0.56        2.00      0.77 o 
   2   7  16        0.37        0.27      1.00 o 
   3   7  16        7.52        8.90      0.88 o 
   4   7  16        5.70        6.64      0.90 o 
   0   0  17        0.00        0.99      0.79 o 
   1   0  17        5.97        5.54      1.12 o 
  -1   1  17        0.10       -0.68      0.91 o 
   0   1  17        0.01        0.10      0.79 o 
   1   1  17        1.47       -0.49      0.88 o 
   2   1  17        0.00        0.05      0.84 o 
  -1   2  17        0.09        0.63      0.79 o 
   0   2  17        0.40       -0.79      1.00 o 
   1   2  17        7.75        7.50      0.94 o 
   2   2  17        0.00       -0.54      0.81 o 
   3   2  17        1.51        2.22      0.77 o 
   0   3  17        0.03       -0.14      0.84 o 
   1   3  17        3.41        2.76      0.86 o 
   2   3  17        0.32        0.59      0.79 o 
   3   3  17        4.57        5.11      0.86 o 
   0   4  17        0.19       -0.88      0.88 o 
   1   4  17        5.40        6.49      1.70 o 
   2   4  17        0.33        0.88      0.77 o 
   3   4  17        5.05        7.05      0.88 o 
   1   5  17        3.54        2.88      0.90 o 
   2   5  17        1.13        3.11      1.52 o 
   3   5  17        1.32        2.25      1.28 o 
                                                 
